# Supplementary material for: Prevalence, predisposing factors, and turnover intention related to low back pain among health workers in Accra, Ghana
Source: PLoS One. 2025 Jan 16;20(1):e0317582. doi: 10.1371/journal.pone.0317582 (PMC11737759; doi:10.1371/journal.pone.0317582)
Supplement: S2 File — (XLSX) [file pone.0317582.s002.xlsx]

## Sheet: Sheet1
start	end	id	intro	consent	gender	age	martatus	religion	religion_a	educ	occupation	occupation_a	unit	unit_a	facility	facility_a	district	expenses	typefacility	year_career	typemploy	position	position_a	family_conflicts	alcohol	exercise	sleep	days	smoke	overtime	shift	on_call	full_partime	multiple	pressure	job_demand	stress	facility_ohh_policy	report_system_ohh	access_ppe	place_waste	dustbins	hanged_guide	changing_room	screened	understaff	familiar_ohh_policy	use_work_procedures	use_prescribed
2023-01-30	2023-05-23	60	OK	1	Male	34	Single	Christianity		Tertiary	Laboratory staff		Laboratory		LEKMA Hospital	1	Ledzokuku	1500	Public	5	Permanent	No position		Not at all	No	No	5	4	No	No	Day only	Yes	Full time	No	Occasionally	Extremely	A moderate amount of stress	Don't know	Don't know	Most of the time	No	Yes	Yes	Yes	Yes	Yes	Not at all	Always	Always
2023-02-22	2023-05-20	17	OK	1	Male	29	Single	Christianity		Tertiary	Nurse		Inpatient ward		Ga North Municpal Hospital	1	Ga North	1500	Public	1	Permanent	No position		Not at all	No	No	7	3	No	No	A mix of day, evening and nights	No	Full time	No	Occasionally	Moderately	A moderate amount of stress	Don't know	Don't know	Sometimes	Yes	Yes	Yes	Yes	Yes	No	Not at all	Always	Always
2023-02-22	2023-05-23	25	OK	1	Female	30	Single	Christianity		Tertiary	Doctor		consulting		Tema General Hospital	1	Tema Municipal Assembly	4000	Public	2	Permanent	No position		Occasionally	Yes	No	5	5	No	Yes	A mix of day, evening and nights	Yes	Full time	No	Occasionally	Quite a bit	A moderate amount of stress	Yes	Don't know	Always	Yes	Yes	Yes	Yes	No	No	Moderately	Sometimes	Always
2023-02-22	2023-05-30	59	OK	1	Female	42	Married	Christianity		Tertiary	Midwife		Intensive care unit		LEKMA Hospital	9	Ledzokuku	4000	Public	10	Permanent	Supervisor		Occasionally	No	No	6	5	No	Yes	Day only	No	Full time	No	Occasionally	Moderately	A moderate amount of stress	Yes	Yes	Most of the time	Yes	Yes	Yes	Yes	Yes	No	Quite a bit	Most of the time	Always
2023-02-22	2023-05-23	78	OK	1	Female	32	Married	Christianity		Tertiary	Doctor		consulting		Tema General Hospital	1	Tema Municipal Assembly	2500	Public	3	Contract	No position		Occasionally	No	Yes	5	6	No	No	A mix of day, evening and nights	Yes	Full time	No	Occasionally	Quite a bit	A moderate amount of stress	No	No	Always	Yes	Yes	No	Yes	Yes	No	A little bit	Most of the time	Most of the time
2023-02-22	2023-05-20	31	OK	1	Female	25	Single	Christianity		Tertiary	Nurse		Inpatient ward		Ga North Municpal Hospital	1	Ga North	1800	Public	2	Permanent	No position		Occasionally	No	No	6	4	No	No	A mix of day, evening and nights	Yes	Full time	No	Occasionally	Moderately	A moderate amount of stress	Yes	Yes	Sometimes	Yes	Yes	Yes	Yes	Yes	Yes	Quite a bit	Sometimes	Most of the time
2023-02-22	2023-05-20	32	OK	1	Female	26	Single	Christianity		Tertiary	Nurse		Inpatient ward		Ga North Municpal Hospital	1	Ga North	2000	Public	3	Permanent	Supervisor		Occasionally	No	Yes	6	5	No	No	Day only	No	Full time	No	Frequently	Moderately	A moderate amount of stress	Don't know	Yes	Rarely	Yes	Yes	Yes	Yes	No	Yes	Quite a bit	Most of the time	Most of the time
2023-02-22	2023-02-22	24	OK	1	Female	39	Married	Christianity		Secondary	Orderlies		cleaning and laundry		Ashaiman Community Hospital	4	Ashaiman	1500	Private	11	Permanent	No position		Not at all	No	No	6	5	No	No	Day only	No	Full time	No	Occasionally	Quite a bit	A lot of stress	Yes	Yes	Sometimes	Yes	Yes	Yes	Yes	No	Yes	Not at all	Never	Sometimes
2023-02-22	2023-02-22	23	OK	1	Female	48	Divorced	Christianity		Secondary	Orderlies		cleaning and laundry		Ashaiman Community Hospital	8	Ashaiman	1500	Private	8	Permanent	No position		Not at all	No	No	6	4	No	Yes	Day only	No	Full time	No	Occasionally	Quite a bit	A lot of stress	Yes	Yes	Sometimes	Yes	Yes	Yes	Yes	No	Yes	Not at all	Never	Sometimes
2023-02-22	2023-05-20	12	OK	1	Female	30	Single	Christianity		Tertiary	Orderlies		Inpatient ward		Achimota Hospital	1	Okaikwei	800	Public	6	Permanent	No position		Occasionally	No	Yes	10	4	No	Yes	A mix of day, evening and nights	No	Full time	No	Occasionally	Moderately	A moderate amount of stress	Yes	Yes	Always	No	Yes	Yes	Yes	Yes	Yes	Extremely	Always	Always
2023-02-22	2023-02-22	16	OK	1	Female	25	Single	Christianity		Tertiary	Nurse		Inpatient ward		Ashaiman Community Hospital	8	Ashaiman	800	Private	8	Permanent	No position		Not at all	No	No	7	4	No	No	A mix of day, evening and nights	No	Full time	No	Occasionally	Moderately	A moderate amount of stress	No	No	Rarely	No	Yes	No	Yes	No	No	Not at all	Never	Never
2023-02-22	2023-02-22	14	OK	1	Female	40	Married	Christianity		Tertiary	Healthcare Assistant		Inpatient ward		Ashaiman Community Hospital	7	Ashaiman	1200	Private	11	Permanent	Head of Department		Occasionally	Yes	Yes	7	4	No	Yes	Day only	Yes	Full time	No	Occasionally	Extremely	A lot of stress	Yes	Yes	Most of the time	Yes	Yes	Yes	Yes	Yes	No	Extremely	Most of the time	Always
2023-02-22	2023-05-20	28	OK	1	Female	25	Married	Islamic		Tertiary	Midwife		consulting		Tema General Hospital	1	Tema Municipal Assembly	2000	Public	2	Permanent	Supervisor		Not at all	No	Yes	6	5	No	Yes	A mix of day, evening and nights	No	Full time	Yes	Occasionally	Quite a bit	A moderate amount of stress	Yes	Yes	Most of the time	Yes	Yes	Yes	Yes	Yes	Yes	Quite a bit	Always	Always
2023-02-22	2023-05-20	27	OK	1	Female	25	Single	Christianity		Tertiary	Midwife		Inpatient ward		Tema General Hospital	1	Tema Municipal Assembly	1500	Private	1	Contract	Head of Department		Not at all	No	No	7	5	No	Yes	Day only	No	Full time	No	Occasionally	Quite a bit	A moderate amount of stress	Don't know	Don't know	Sometimes	Yes	Yes	Yes	Yes	Yes	Yes	Extremely	Always	Always
2023-02-22	2023-02-22	11	OK	1	Female	24	Single	Christianity		Tertiary	Midwife		Intensive care unit		Ashaiman Community Hospital	1	Ashaiman	800	Private	3	Contract	Head of Department		Not at all	No	No	7	4	No	No	Day only	Yes	Full time	No	Frequently	Extremely	A lot of stress	Yes	Yes	Sometimes	Yes	Yes	Yes	Yes	Yes	No	Quite a bit	Most of the time	Always
2023-02-22	2023-02-22	13	OK	1	Female	26	Single	Christianity		Tertiary	Midwife		Intensive care unit		Ashaiman Community Hospital	1	Ashaiman	800	Private	3	Contract	No position		Not at all	No	Yes	6	4	No	No	A mix of day, evening and nights	No	Full time	No	Frequently	Extremely	A moderate amount of stress	Yes	Yes	Sometimes	Yes	Yes	Yes	Yes	No	Yes	Extremely	Most of the time	Most of the time
2023-02-22	2023-02-22	21	OK	1	Female	23	Single	Christianity		Tertiary	Laboratory staff		Laboratory		Ashaiman Community Hospital	1	Ashaiman	600	Private	1	Permanent	Supervisor		Not at all	No	No	6	5	No	No	A mix of day, evening and nights	Yes	Full time	No	Not at all	Extremely	A moderate amount of stress	Yes	Yes	Most of the time	No	Yes	Yes	Yes	No	Yes	Quite a bit	Most of the time	Always
2023-02-22	2023-02-22	22	OK	1	Female	27	Married	Christianity		Tertiary	Laboratory staff		Laboratory		Ashaiman Community Hospital	1	Ashaiman	1500	Private	3	Permanent	No position		Not at all	No	No	8	5	No	No	Day only	No	Full time	No	Occasionally	A little bit	A moderate amount of stress	Yes	Yes	Always	Yes	Yes	Yes	Yes	Yes	Yes	Quite a bit	Always	Always
2023-02-22	2023-05-20	20	OK	1	Female	33	Single	Christianity		Tertiary	Laboratory staff		Laboratory		Nyaho Medical Centre	1	Korle-Klottey	1500	Private	3	Permanent	No position		Not at all	No	Yes	4	5	No	No	Day only	Yes	Full time	No	Frequently	Not at all	A moderate amount of stress	Yes	Yes	Most of the time	Yes	Yes	Yes	Yes	Yes	Yes	A little bit	Always	Always
2023-02-22	2023-03-20	19	OK	1	Male	30	Single	Christianity		Tertiary	Laboratory staff		Laboratory		Sakumono Community Hospital	2	Tema West	1500	Private	2	Permanent	No position		Not at all	No	Yes	6	5	No	No	A mix of day, evening and nights	No	Full time	No	Occasionally	A little bit	Almost no stress at all	Yes	Yes	Most of the time	Yes	Yes	Yes	Yes	Yes	No	Extremely	Always	Always
2023-02-22	2023-03-20	18	OK	1	Female	23	Single	Christianity		Tertiary	Laboratory staff		Laboratory		Sakumono Community Hospital	2	Tema West	250	Private	2	Permanent	No position		Occasionally	No	Yes	5	5	No	No	A mix of day, evening and nights	Yes	Full time	No	Occasionally	Moderately	A moderate amount of stress	Yes	Yes	Sometimes	Yes	Yes	Yes	Yes	Yes	Yes	Moderately	Most of the time	Most of the time
2023-02-22	2023-02-22	15	OK	1	Female	25	Single	Christianity		Tertiary	Nurse		Inpatient ward		Ashaiman Community Hospital	1	Ashaiman	900	Private	2	Permanent	No position		Not at all	No	No	6	4	No	No	A mix of day, evening and nights	No	Full time	No	Occasionally	Extremely	A lot of stress	Don't know	Don't know	Always	Yes	Yes	Yes	Yes	No	No	A little bit	Always	Always
2023-02-22	2023-02-22	48	OK	1	Female	24	Single	Christianity		Tertiary	Nurse		Others	Family Planning	Pentecost hospital	1	La-Nkwantanang-Madina	1000	Public	1	Contract	No position		Not at all	No	Yes	7	6	No	No	Day only	Yes	Full time	No	Occasionally	Moderately	A moderate amount of stress	Yes	Yes	Always	Yes	Yes	Yes	Yes	No	Yes	Extremely	Always	Always
2023-02-22	2023-05-23	82	OK	1	Male	39	Married	Christianity		Secondary	Orderlies		cleaning and laundry		Achimota Hospital	12	Okaikwei	12	Public	12	Permanent	Supervisor		Occasionally	No	No	6	5	No	Yes	Day only	Yes	Full time	No	Occasionally	Extremely	A lot of stress	Yes	Yes	Most of the time	Yes	Yes	Yes	No	Yes	Yes	Extremely	Always	Always
2023-02-22	2023-02-22	51	OK	1	Female	37	Married	Christianity		Tertiary	Nurse		Others	Public Health	Pentecost hospital	10	La-Nkwantanang-Madina	1500	Public	20	Permanent	Supervisor		Occasionally	No	Yes	8	5	No	Yes	Day only	No	Full time	Yes	Occasionally	A little bit	Almost no stress at all	Yes	Yes	Rarely	Yes	No	No	Yes	No	Yes	Not at all	Rarely	Rarely
2023-02-22	2023-02-22	54	OK	1	Female	28	Single	Christianity		Tertiary	Nurse		Others	Public Health	Pentecost hospital	7	La-Nkwantanang-Madina	1000	Public	7	Permanent	No position		Occasionally	No	No	6	5	No	No	Day only	Yes	Full time	No	Occasionally	Not at all	Almost no stress at all	Yes	Yes	Rarely	No	Yes	Yes	No	No	No	A little bit	Rarely	Never
2023-02-22	2023-02-23	46	OK	1	Female	29	Married	Christianity		Tertiary	Nurse		Inpatient ward		Pentecost hospital	2	La-Nkwantanang-Madina	2000	Public	4	Permanent	Supervisor		Occasionally	No	No	8	5	No	Yes	Day only	No	Full time	No	Frequently	Extremely	A lot of stress	No	Yes	Sometimes	Yes	Yes	Yes	Yes	Yes	Yes	Quite a bit	Sometimes	Most of the time
2023-02-23	2023-02-23	42	OK	1	Female	39	Married	Islamic		Tertiary	Nurse		Inpatient ward		Pentecost hospital	14	La-Nkwantanang-Madina	2000	Public	14	Permanent	Supervisor		Occasionally	No	Yes	8	5	No	Yes	Day only	No	Full time	No	Occasionally	Quite a bit	A moderate amount of stress	No	Yes	Always	Yes	Yes	Yes	Yes	No	No	Quite a bit	Most of the time	Most of the time
2023-02-23	2023-05-23	71	OK	1	Male	30	Single	Christianity		Tertiary	Doctor		consulting		Tema General Hospital	1	Tema Municipal Assembly	3000	Public	3	Contract	No position		Not at all	No	Yes	6	5	No	Yes	Day only	Yes	Full time	No	Occasionally	Quite a bit	A moderate amount of stress	Don't know	Don't know	Sometimes	Yes	Yes	Yes	No	No	No	Quite a bit	Most of the time	Sometimes
2023-02-23	2023-02-23	81	OK	1	Male	48	Married	Christianity		Secondary	Laundry staff		cleaning and laundry		Pentecost hospital	11	La-Nkwantanang-Madina	1500	Public	16	Permanent	Supervisor		Not at all	No	Yes	7	5	No	No	Day only	No	Full time	No	Not at all	A little bit	A moderate amount of stress	Yes	Yes	Always	Yes	Yes	Yes	No	Yes	Yes	Extremely	Always	Always
2023-02-23	2023-05-23	67	OK	1	Male	34	Single	Christianity		Secondary	Laboratory staff		cleaning and laundry		Nyaho Medical Centre	3	Korle-Klottey	800	Private	3	Permanent	No position		Not at all	No	Yes	5	5	No	No	Day only	No	Full time	No	Occasionally	A little bit	A lot of stress	Yes	Yes	Always	Yes	Yes	Yes	Yes	Yes	Yes	Extremely	Always	Always
2023-02-23	2023-02-23	74	OK	1	Female	30	Married	Christianity		Tertiary	Nurse		Outpatient area		Pentecost hospital	1	La-Nkwantanang-Madina	600	Public	3	Contract	No position		Occasionally	Yes	No	8	6	No	No	Day only	No	Full time	No	Occasionally	Not at all	A moderate amount of stress	Yes	Yes	Always	Yes	Yes	Yes	Yes	Yes	Yes	Moderately	Always	Always
2023-02-23	2023-02-23	73	OK	1	Female	31	Single	Christianity		Tertiary	Nurse		Others	Public Health	Pentecost hospital	4	La-Nkwantanang-Madina	1500	Public	4	Permanent	No position		Not at all	No	Yes	6	5	No	No	Day only	No	Full time	No	Occasionally	Moderately	A moderate amount of stress	Don't know	Don't know	Sometimes	Yes	Yes	Yes	No	Yes	No	A little bit	Most of the time	Always
2023-02-23	2023-05-23	79	OK	1	Female	46	Single	Christianity		Tertiary	Midwife		Others	ANC	Tema General Hospital	14	Tema Municipal Assembly	1000	Public	25	Permanent	No position		Occasionally	No	Yes	8	5	No	Yes	Day only	Yes	Full time	No	Frequently	Not at all	A lot of stress	Yes	Yes	Always	Yes	Yes	Yes	Yes	Yes	No	A little bit	Most of the time	Most of the time
2023-02-23	2023-02-23	80	OK	1	Female	33	Single	Christianity		Tertiary	Nurse		Others	Public Health	Pentecost hospital	10	La-Nkwantanang-Madina	3000	Public	10	Permanent	No position		Occasionally	Yes	Yes	8	5	No	Yes	Day only	No	Full time	No	Occasionally	Quite a bit	A moderate amount of stress	Yes	Yes	Always	Yes	Yes	Yes	Yes	Yes	No	Quite a bit	Always	Always
2023-02-23	2023-02-23	72	OK	1	Female	26	Single	Christianity		Tertiary	Nurse		Outpatient area		Pentecost hospital	1	La-Nkwantanang-Madina	200	Public	1	Contract	No position		Not at all	No	Yes	7	5	No	No	Day only	No	Full time	No	Occasionally	Moderately	A moderate amount of stress	Yes	Yes	Most of the time	Yes	Yes	Yes	Yes	Yes	Yes	Quite a bit	Most of the time	Always
2023-02-23	2023-05-23	76	OK	1	Female	28	Married	Christianity		Tertiary	Doctor		Emergency room		Nyaho Medical Centre	1	Korle-Klottey	8000	Private	2	Contract	No position		Occasionally	No	No	5	6	No	Yes	A mix of day, evening and nights	Yes	Full time	No	Frequently	Quite a bit	A lot of stress	Don't know	Don't know	Most of the time	Yes	Yes	Yes	No	Yes	No	Not at all	Always	Most of the time
2023-02-23	2023-02-23	65	OK	1	Female	29	Single	Christianity		Tertiary	Nurse		Others	Public Health	Pentecost hospital	5	La-Nkwantanang-Madina	700	Public	2	Permanent	No position		Not at all	No	No	8	5	No	No	Day only	No	Full time	No	Occasionally	A little bit	Almost no stress at all	No	Yes	Never	No	Yes	No	No	Yes	Yes	Not at all	Rarely	Rarely
2023-02-23	2023-02-23	53	OK	1	Female	39	Married	Christianity		Tertiary	Nurse		Others	Public Health	Pentecost hospital	10	La-Nkwantanang-Madina	2000	Public	15	Permanent	No position		Not at all	No	No	8	5	No	Yes	Day only	No	Full time	No	Occasionally	Not at all	A lot of stress	No	Yes	Rarely	No	No	No	No	No	Yes	A little bit	Most of the time	Rarely
2023-02-23	2023-05-23	52	OK	1	Female	27	Single	Christianity		Tertiary	Midwife		Others	Public Health	Tema General Hospital	1	Tema Municipal Assembly	1000	Public	3	Permanent	No position		Occasionally	Yes	No	5	5	No	Yes	Day only	Yes	Full time	No	Frequently	Extremely	A lot of stress	Yes	Yes	Sometimes	Yes	Yes	Yes	No	Yes	Yes	Moderately	Sometimes	Sometimes
2023-02-23	2023-02-23	50	OK	1	Female	36	Married	Christianity		Tertiary	Midwife		Others	Labour Unit	Pentecost hospital	1	La-Nkwantanang-Madina	200	Public	12	Permanent	No position		Occasionally	No	No	5	6	No	Yes	A mix of day, evening and nights	No	Full time	No	Frequently	Quite a bit	A moderate amount of stress	Don't know	Don't know	Always	Yes	Yes	Yes	Yes	Yes	No	Extremely	Always	Sometimes
2023-02-23	2023-02-23	62	OK	1	Female	32	Married	Christianity		Tertiary	Nurse		Others	Public Health	Pentecost hospital	13	La-Nkwantanang-Madina	3000	Public	14	Permanent	Supervisor		Occasionally	No	No	7	5	No	No	Day only	No	Full time	No	Occasionally	Extremely	A lot of stress	No	Yes	Always	Yes	Yes	Yes	Yes	Yes	No	A little bit	Sometimes	Sometimes
2023-02-23	2023-02-23	64	OK	1	Female	27	Married	Christianity		Tertiary	Midwife		Others	Public Health	Pentecost hospital	1	La-Nkwantanang-Madina	1000	Public	12	Permanent	No position		Occasionally	No	Yes	7	6	No	Yes	A mix of day, evening and nights	Yes	Full time	Yes	Not at all	Moderately	A moderate amount of stress	Yes	Yes	Sometimes	Yes	Yes	Yes	Yes	Yes	No	Moderately	Most of the time	Most of the time
2023-02-23	2023-02-23	61	OK	1	Female	29	Single	Christianity		Tertiary	Midwife		Others	Public Health	Pentecost hospital	1	La-Nkwantanang-Madina	600	Public	1	Contract	No position		Not at all	No	Yes	8	5	No	No	Day only	No	Part time	No	Occasionally	Moderately	A moderate amount of stress	Yes	Yes	Always	Yes	Yes	Yes	Yes	Yes	Yes	Moderately	Most of the time	Always
2023-02-23	2023-05-23	56	OK	1	Female	25	Single	Islamic		Tertiary	Laboratory staff		Laboratory		Nyaho Medical Centre	1	Korle-Klottey	1200	Private	2	Contract	No position		Not at all	No	Yes	7	4	No	Yes	A mix of day, evening and nights	Yes	Full time	No	Occasionally	Quite a bit	A lot of stress	Don't know	Don't know	Most of the time	Yes	Yes	Yes	Yes	Yes	Yes	Moderately	Most of the time	Sometimes
2023-02-23	2023-05-23	57	OK	1	Male	36	Married	Christianity		Tertiary	Laboratory staff		Laboratory		Tema General Hospital	10	Tema Municipal Assembly	2800	Public	10	Permanent	No position		Occasionally	No	Yes	7	5	No	No	Day only	Yes	Full time	No	Occasionally	Extremely	A lot of stress	Yes	Yes	Most of the time	Yes	Yes	Yes	Yes	Yes	Yes	A little bit	Sometimes	Rarely
2023-02-23	2023-05-23	45	OK	1	Female	26	Single	Christianity		Tertiary	Nurse		Inpatient ward		Tema General Hospital	3	Tema Municipal Assembly	1500	Public	1	Permanent	No position		Not at all	No	No	4	5	No	Yes	A mix of day, evening and nights	No	Full time	No	Frequently	Extremely	A lot of stress	Yes	Yes	Most of the time	Yes	Yes	Yes	Yes	Yes	No	Quite a bit	Most of the time	Always
2023-02-23	2023-05-23	49	OK	1	Female	22	Single	Christianity		Tertiary	Nurse		consulting		Tema General Hospital	3	Tema Municipal Assembly	1000	Public	3	Permanent	No position		Occasionally	No	Yes	6	5	No	Yes	Day only	Yes	Full time	No	Occasionally	Quite a bit	A moderate amount of stress	Yes	Yes	Always	Yes	Yes	Yes	Yes	Yes	No	Extremely	Always	Always
2023-02-23	2023-05-23	84	OK	1	Male	27	Single	Christianity		Tertiary	Nurse		Inpatient ward		Tema General Hospital	4	Tema Municipal Assembly	600	Public	4	Contract	No position		Not at all	No	Yes	6	5	No	No	A mix of day, evening and nights	No	Full time	No	Occasionally	Quite a bit	A moderate amount of stress	Yes	Yes	Always	Yes	Yes	Yes	Yes	Yes	Yes	Extremely	Always	Most of the time
2023-02-23	2023-05-23	58	OK	1	Male	47	Married	Christianity		Tertiary	Laboratory staff		Laboratory		Tema General Hospital	8	Tema Municipal Assembly	3500	Public	23	Permanent	No position		Occasionally	No	Yes	6	5	No	No	Day only	No	Full time	No	Occasionally	A little bit	A moderate amount of stress	No	Yes	Sometimes	Yes	Yes	No	Yes	Yes	No	Quite a bit	Most of the time	Most of the time
2023-02-23	2023-02-23	26	OK	1	Male	29	Single	Christianity		Tertiary	Doctor		consulting		Ashaiman Community Hospital	1	Ashaiman	3500	Private	3	Contract	No position		Occasionally	No	No	6	6	No	No	A mix of day, evening and nights	No	Part time	Yes	Frequently	Quite a bit	A moderate amount of stress	Don't know	Don't know	Sometimes	Yes	Yes	Yes	Yes	Yes	Yes	A little bit	Sometimes	Sometimes
2023-02-23	2023-02-23	41	OK	1	Female	23	Single	Christianity		Tertiary	Nurse		Inpatient ward		Ashaiman Community Hospital	1	Ashaiman	1400	Private	2	Permanent	Head of Department		Not at all	No	No	7	4	No	No	Day only	Yes	Full time	No	Occasionally	Moderately	A moderate amount of stress	Yes	Yes	Sometimes	Yes	Yes	Yes	Yes	Yes	No	A little bit	Sometimes	Sometimes
2023-02-23	2023-02-23	83	OK	1	Female	26	Single	Christianity		Tertiary	Midwife		Outpatient area		Pentecost hospital	1	La-Nkwantanang-Madina	1500	Public	4	Contract	No position		Frequently	No	No	7	6	No	Yes	A mix of day, evening and nights	Yes	Full time	No	Frequently	Extremely	A lot of stress	Yes	Yes	Always	Yes	Yes	Yes	Yes	Yes	Yes	Extremely	Always	Always
2023-02-23	2023-05-23	47	OK	1	Female	36	Married	Christianity		Tertiary	Nurse		Inpatient ward		Tema General Hospital	1	Tema Municipal Assembly	1500	Public	1	Permanent	No position		Not at all	No	No	6	5	No	No	A mix of day, evening and nights	No	Full time	No	Occasionally	Quite a bit	A moderate amount of stress	Yes	Yes	Sometimes	Yes	Yes	Yes	Yes	Yes	Yes	Quite a bit	Most of the time	Most of the time
2023-02-24	2023-02-24	39	OK	1	Female	24	Single	Christianity		Tertiary	Midwife		Intensive care unit		Ashaiman Community Hospital	1	Ashaiman	1000	Private	2	Contract	No position		Occasionally	Yes	Yes	8	4	No	Yes	A mix of day, evening and nights	No	Full time	No	Frequently	Moderately	A moderate amount of stress	No	Don't know	Most of the time	Yes	Yes	Yes	Yes	Yes	Yes	Extremely	Sometimes	Always
2023-02-24	2023-02-24	40	OK	1	Female	25	Single	Christianity		Tertiary	Nurse		Inpatient ward		Ashaiman Community Hospital	1	Ashaiman	100	Private	2	Permanent	Head of Department		Occasionally	No	Yes	6	5	No	Yes	A mix of day, evening and nights	No	Full time	Yes	Frequently	Quite a bit	A moderate amount of stress	Don't know	Yes	Never	Yes	Yes	Yes	Yes	Yes	Yes	Moderately	Most of the time	Most of the time
2023-02-24	2023-02-24	34	OK	1	Female	27	Single	Christianity		Tertiary	Nurse		Emergency room		Ashaiman Community Hospital	1	Ashaiman	1000	Private	3	Permanent	No position		Occasionally	No	Yes	8	8	No	No	A mix of day, evening and nights	No	Full time	No	Frequently	A little bit	A moderate amount of stress	Don't know	Yes	Never	Yes	Yes	Yes	Yes	Yes	No	Extremely	Most of the time	Always
2023-02-24	2023-05-23	36	OK	1	Female	23	Single	Christianity		Tertiary	Midwife		Intensive care unit		Ga North Municpal Hospital	4	Ga North	1000	Public	4	Contract	No position		Occasionally	No	No	9	4	No	No	A mix of day, evening and nights	No	Full time	No	Occasionally	Extremely	A moderate amount of stress	Yes	No	Sometimes	Yes	Yes	Yes	Yes	Yes	No	A little bit	Most of the time	Most of the time
2023-02-25	2023-05-23	34	OK	1	Female	27	Single	Christianity		Tertiary	Midwife		Intensive care unit		Ga North Municpal Hospital	1	Ga North	1000	Public	3	Permanent	No position		Occasionally	No	Yes	8	5	No	No	A mix of day, evening and nights	No	Full time	No	Frequently	Extremely	A moderate amount of stress	Don't know	Yes	Never	Yes	Yes	Yes	Yes	Yes	No	Extremely	Always	Always
2023-02-25	2023-05-23	37	OK	1	Female	30	Married	Christianity		Tertiary	Midwife		Inpatient ward		Ga North Municpal Hospital	1	Ga North	2000	Public	10	Permanent	No position		Occasionally	No	No	8	4	No	Yes	A mix of day, evening and nights	Yes	Full time	No	Occasionally	Moderately	A moderate amount of stress	Don't know	Don't know	Most of the time	Yes	Yes	Yes	Yes	Yes	No	Quite a bit	Most of the time	Sometimes
2023-02-25	2023-03-20	29	OK	1	Female	26	Single	Christianity		Tertiary	Midwife		Emergency room		Sakumono Community Hospital	1	Tema West	600	Private	2	Permanent	Supervisor		Occasionally	No	No	7	4	No	No	A mix of day, evening and nights	Yes	Full time	No	Occasionally	Moderately	A moderate amount of stress	Yes	Yes	Rarely	Yes	Yes	Yes	Yes	No	Yes	A little bit	Sometimes	Sometimes
2023-02-25	2023-03-20	35	OK	1	Female	28	Married	Christianity		Tertiary	Midwife		Inpatient ward		Sakumono Community Hospital	1	Tema West	1000	Private	2	Permanent	No position		Occasionally	No	No	8	5	No	No	A mix of day, evening and nights	No	Full time	No	Occasionally	Moderately	A moderate amount of stress	Yes	Yes	Sometimes	Yes	Yes	Yes	Yes	Yes	No	Moderately	Sometimes	Never
2023-02-25	2023-02-25	38	OK	1	Female	29	Married	Christianity		Tertiary	Midwife		Inpatient ward		Ashaiman Community Hospital	2	Ashaiman	1000	Private	3	Permanent	No position		Occasionally	Yes	No	4	4	Yes	Yes	A mix of day, evening and nights	No	Full time	No	Frequently	Moderately	A moderate amount of stress	Yes	No	Rarely	No	Yes	Yes	No	No	Yes	Extremely	Always	Most of the time
2023-02-25	2023-05-23	105	OK	1	Female	41	Married	Christianity		Tertiary	Nurse		Outpatient area		Tema General Hospital	10	Tema Municipal Assembly	4000	Public	15	Permanent	Supervisor		Not at all	No	Yes	6	5	No	No	Day only	No	Full time	No	Frequently	Quite a bit	A lot of stress	Yes	No	Sometimes	Yes	Yes	No	No	Yes	No	Moderately	Sometimes	Always
2023-02-26	2023-05-23	115	OK	1	Male	31	Married	Christianity		Tertiary	Doctor		consulting		Nyaho Medical Centre	2	Korle-Klottey	5000	Private	5	Permanent	No position		Occasionally	No	Yes	6	7	No	Yes	Day only	Yes	Full time	Yes	Occasionally	Extremely	A moderate amount of stress	Don't know	Yes	Most of the time	Yes	Yes	Yes	Yes	No	No	Quite a bit	Most of the time	Most of the time
2023-02-26	2023-05-23	108	OK	1	Female	39	Married	Christianity		Tertiary	Nurse		consulting		Tema General Hospital	12	Tema Municipal Assembly	3000	Public	12	Permanent	No position		Not at all	No	Yes	6	5	No	Yes	Day only	No	Full time	No	Frequently	Extremely	A lot of stress	No	No	Sometimes	Yes	Yes	Yes	Yes	Yes	No	Moderately	Sometimes	Always
2023-02-26	2023-05-23	96	OK	1	Female	25	Single	Christianity		Tertiary	Nurse		Inpatient ward		Tema General Hospital	4	Tema Municipal Assembly	780	Public	4	Contract	No position		Frequently	No	No	6	5	No	Yes	A mix of day, evening and nights	Yes	Full time	No	Occasionally	Quite a bit	A lot of stress	Yes	Yes	Most of the time	Yes	Yes	Yes	Yes	Yes	Yes	Moderately	Always	Always
2023-02-26	2023-05-23	176	OK	1	Female	29	Single	Christianity		Tertiary	Doctor		consulting		Nyaho Medical Centre	1	Korle-Klottey	2000	Private	1	Contract	No position		Not at all	No	Yes	6	5	No	No	Day only	Yes	Full time	No	Frequently	Quite a bit	A moderate amount of stress	Yes	Yes	Most of the time	Yes	Yes	Yes	Yes	Yes	No	Quite a bit	Always	Always
2023-02-26	2023-05-23	102	OK	1	Female	22	Single	Christianity		Tertiary	Nurse		Theatre		Tema General Hospital	2	Tema Municipal Assembly	800	Public	2	Contract	No position		Occasionally	No	No	7	5	No	No	A mix of day, evening and nights	No	Full time	No	Occasionally	A little bit	A moderate amount of stress	Yes	Yes	Sometimes	Yes	Yes	Yes	Yes	Yes	Yes	Quite a bit	Sometimes	Always
2023-02-26	2023-02-26	97	OK	1	Female	24	Single	Christianity		Tertiary	Nurse		Outpatient area		Pentecost hospital	3	La-Nkwantanang-Madina	850	Public	3	Contract	No position		Occasionally	No	Yes	5	5	No	Yes	A mix of day, evening and nights	No	Full time	No	Occasionally	Moderately	A lot of stress	Yes	Yes	Most of the time	Yes	Yes	Yes	Yes	Yes	No	Moderately	Most of the time	Always
2023-02-26	2023-06-01	98	OK	1	Male	35	Married	Islamic		Tertiary	Doctor		Others	Eye	Nyaho Medical Centre	9	Korle-Klottey	3500	Private	16	Permanent	Supervisor		Occasionally	No	No	7	5	No	Yes	Day only	No	Full time	Yes	Frequently	Extremely	A lot of stress	Yes	Yes	Always	Yes	Yes	Yes	Yes	Yes	Yes	Moderately	Sometimes	Most of the time
2023-02-26	2023-02-26	101	OK	1	Male	25	Single	Christianity		Tertiary	Nurse		Inpatient ward		Pentecost hospital	4	La-Nkwantanang-Madina	1000	Public	4	Contract	No position		Occasionally	No	Yes	5	5	No	Yes	A mix of day, evening and nights	No	Full time	No	Occasionally	Quite a bit	A lot of stress	Yes	Yes	Most of the time	Yes	Yes	Yes	Yes	Yes	Yes	Moderately	Most of the time	Most of the time
2023-02-26	2023-02-26	100	OK	1	Male	37	Married	Christianity		Tertiary	Doctor		Others	Eye	Pentecost hospital	10	La-Nkwantanang-Madina	3000	Public	10	Permanent	No position		Occasionally	Yes	Yes	6	5	No	Yes	Day only	Yes	Full time	No	Occasionally	Quite a bit	A lot of stress	Don't know	Don't know	Sometimes	Yes	Yes	Yes	Yes	Yes	Yes	Not at all	Most of the time	Always
2023-02-26	2023-02-26	94	OK	1	Male	26	Single	Christianity		Tertiary	Nurse		Emergency room		Pentecost hospital	2	La-Nkwantanang-Madina	1200	Public	2	Contract	No position		Occasionally	No	No	5	5	No	No	A mix of day, evening and nights	No	Full time	No	Not at all	A little bit	A moderate amount of stress	Yes	Yes	Sometimes	Yes	Yes	Yes	Yes	Yes	Yes	Quite a bit	Sometimes	Most of the time
2023-02-26	2023-02-26	99	OK	1	Male	35	Married	Christianity		Tertiary	Doctor		Others	Eye	Pentecost hospital	4	La-Nkwantanang-Madina	3500	Public	4	Permanent	No position		Occasionally	No	No	8	5	No	No	Day only	Yes	Full time	No	Occasionally	A little bit	A moderate amount of stress	Yes	Yes	Never	Yes	Yes	Yes	Yes	Yes	No	Quite a bit	Sometimes	Always
2023-02-26	2023-03-20	93	OK	1	Male	26	Single	Christianity		Tertiary	Orderlies		cleaning and laundry		Pentecost hospital	4	La-Nkwantanang-Madina	1200	Public	5	Contract	No position		Not at all	No	No	8	5	No	Yes	Day only	Yes	Full time	No	Occasionally	Moderately	A moderate amount of stress	Yes	Don't know	Always	Yes	Yes	Yes	Yes	Yes	No	Moderately	Sometimes	Sometimes
2023-02-26	2023-02-26	106	OK	1	Female	34	Married	Christianity		Tertiary	Nurse		Outpatient area		Pentecost hospital	10	La-Nkwantanang-Madina	2500	Public	11	Permanent	No position		Occasionally	No	Yes	8	5	No	No	Day only	No	Full time	No	Frequently	Extremely	A lot of stress	Yes	Yes	Always	Yes	Yes	Yes	Yes	Yes	Yes	Quite a bit	Most of the time	Always
2023-02-26	2023-02-26	104	OK	1	Female	34	Married	Christianity		Tertiary	Nurse		consulting		Pentecost hospital	7	La-Nkwantanang-Madina	1500	Public	13	Permanent	Supervisor		Not at all	No	Yes	8	5	No	Yes	Day only	No	Full time	No	Frequently	Extremely	A lot of stress	Yes	Yes	Sometimes	Yes	Yes	Yes	Yes	Yes	Yes	Quite a bit	Most of the time	Most of the time
2023-02-26	2023-02-27	103	OK	1	Female	26	Single	Christianity		Tertiary	Nurse		Others	ENT	Pentecost hospital	1	La-Nkwantanang-Madina	2000	Public	1	Contract	No position		Occasionally	Yes	No	8	5	No	No	A mix of day, evening and nights	No	Full time	No	Occasionally	Moderately	A lot of stress	Don't know	Don't know	Sometimes	Yes	Yes	Yes	Yes	Yes	Yes	Not at all	Most of the time	Most of the time
2023-02-27	2023-03-08	177	OK	1	Male	35	Married	Christianity		Tertiary	Nurse		Inpatient ward		Pentecost hospital	2	La-Nkwantanang-Madina	2000	Public	10	Permanent	No position		Occasionally	No	No	8	6	No	Yes	A mix of day, evening and nights	Yes	Part time	Yes	Occasionally	Extremely	A lot of stress	Don't know	Yes	Most of the time	Yes	Yes	Yes	Yes	Yes	Yes	A little bit	Most of the time	Sometimes
2023-03-08	2023-03-08	178	OK	1	Male	29	Single	Christianity		Tertiary	Doctor		Emergency room		Pentecost hospital	1	La-Nkwantanang-Madina	7000	Public	3	Permanent	No position		Not at all	No	No	6	4	No	Yes	A mix of day, evening and nights	Yes	Full time	No	Occasionally	A little bit	Almost no stress at all	Don't know	Don't know	Most of the time	Yes	Yes	No	Yes	Yes	No	Not at all	Sometimes	Rarely
2023-03-08	2023-03-08	179	OK	1	Female	24	Single	Islamic		Tertiary	Midwife		Emergency room		Pentecost hospital	1	La-Nkwantanang-Madina	2000	Public	1	Contract	No position		Occasionally	No	No	7	5	No	Yes	A mix of day, evening and nights	No	Full time	No	Frequently	Extremely	A lot of stress	Yes	Don't know	Always	Yes	Yes	Yes	Yes	Yes	Yes	Moderately	Rarely	Sometimes
2023-03-08	2023-03-08	180	OK	1	Female	26	Single	Christianity		Tertiary	Nurse		Emergency room		Pentecost hospital	1	La-Nkwantanang-Madina	1500	Public	1	Contract	No position		Occasionally	No	No	7	5	No	Yes	A mix of day, evening and nights	No	Part time	No	Frequently	Extremely	A lot of stress	Yes	Yes	Sometimes	Yes	Yes	Yes	Yes	Yes	No	Moderately	Always	Always
2023-03-08	2023-03-08	181	OK	1	Male	28	Single	Christianity		Tertiary	Healthcare Assistant		Emergency room		Pentecost hospital	1	La-Nkwantanang-Madina	1	Public	1	Contract	No position		Occasionally	No	Yes	6	5	No	Yes	A mix of day, evening and nights	Yes	Part time	Yes	Frequently	Extremely	A lot of stress	Yes	Yes	Always	Yes	Yes	Yes	Yes	Yes	Yes	Extremely	Always	Always
2023-03-08	2023-03-08	182	OK	1	Female	21	Single	Christianity		Tertiary	Doctor		Emergency room		Pentecost hospital	1	La-Nkwantanang-Madina	400	Public	1	Contract	No position		Not at all	No	No	6	4	No	Yes	Day only	No	Full time	No	Occasionally	Quite a bit	A moderate amount of stress	Yes	Yes	Always	Yes	Yes	Yes	Yes	No	No	Moderately	Most of the time	Most of the time
2023-03-08	2023-03-08	183	OK	1	Female	36	Married	Christianity		Tertiary	Doctor		Outpatient area		Pentecost hospital	5	La-Nkwantanang-Madina	3000	Public	7	Permanent	Supervisor		Occasionally	No	No	7	5	No	Yes	Day only	Yes	Full time	No	Frequently	Quite a bit	A moderate amount of stress	No	Yes	Most of the time	Yes	Yes	Yes	Yes	Yes	Yes	A little bit	Most of the time	Always
2023-03-08	2023-03-08	184	OK	1	Female	29	Single	Christianity		Tertiary	Doctor		Emergency room		Pentecost hospital	1	La-Nkwantanang-Madina	2000	Public	1	Contract	No position		Occasionally	No	Yes	5	5	No	No	A mix of day, evening and nights	Yes	Full time	No	Occasionally	Quite a bit	A moderate amount of stress	Yes	Don't know	Most of the time	Yes	Yes	Yes	Yes	Yes	Yes	Quite a bit	Sometimes	Most of the time
2023-03-08	2023-03-08	185	OK	1	Female	24	Single	Christianity		Tertiary	Midwife		Emergency room		Pentecost hospital	1	La-Nkwantanang-Madina	800	Public	3	Contract	No position		Not at all	No	Yes	7	5	No	Yes	A mix of day, evening and nights	No	Part time	No	Occasionally	Moderately	A moderate amount of stress	Yes	Yes	Always	Yes	Yes	Yes	Yes	Yes	No	Extremely	Always	Always
2023-03-08	2023-03-08	186	OK	1	Male	34	Single	Christianity		Tertiary	Doctor		Inpatient ward		Pentecost hospital	2	La-Nkwantanang-Madina	800	Public	6	Permanent	No position		Not at all	No	No	5	5	No	Yes	A mix of day, evening and nights	No	Full time	No	Occasionally	Moderately	A moderate amount of stress	No	No	Sometimes	Yes	Yes	Yes	Yes	Yes	No	A little bit	Rarely	Sometimes
2023-03-08	2023-03-08	187	OK	1	Female	36	Divorced	Christianity		Tertiary	Nurse		Outpatient area		Pentecost hospital	10	La-Nkwantanang-Madina	3000	Public	10	Contract	No position		Occasionally	No	Yes	8	5	No	Yes	Day only	Yes	Full time	No	Frequently	Moderately	A moderate amount of stress	No	Yes	Most of the time	Yes	Yes	Yes	Yes	No	Yes	Not at all	Most of the time	Most of the time
2023-03-08	2023-05-23	5	OK	1	Female	28	Divorced	Christianity		Tertiary	Nurse		Inpatient ward		Nyaho Medical Centre	8	Korle-Klottey	500	Private	10	Permanent	No position		Not at all	No	Yes	6	5	No	No	A mix of day, evening and nights	Yes	Full time	No	Occasionally	Moderately	A moderate amount of stress	Yes	Yes	Sometimes	Yes	Yes	Yes	Yes	Yes	No	Moderately	Sometimes	Always
2023-03-09	2023-05-23	10	OK	1	Female	32	Married	Christianity		Tertiary	Nurse		Emergency room		Nyaho Medical Centre	9	Korle-Klottey	1000	Private	9	Permanent	No position		Occasionally	No	No	6	5	No	No	Day only	Yes	Full time	No	Frequently	Quite a bit	A moderate amount of stress	Yes	Yes	Sometimes	Yes	Yes	Yes	Yes	Yes	Yes	A little bit	Most of the time	Most of the time
2023-03-09	2023-05-23	6	OK	1	Female	32	Married	Christianity		Tertiary	Nurse		Inpatient ward		Nyaho Medical Centre	1	Korle-Klottey	550	Private	1	Contract	No position		Not at all	No	No	6	4	No	No	Day only	Yes	Full time	No	Frequently	Moderately	A moderate amount of stress	Yes	Don't know	Always	Yes	Yes	Yes	Yes	Yes	No	Moderately	Sometimes	Always
2023-03-09	2023-03-09	8	OK	1	Female	40	Married	Christianity		Tertiary	Nurse		Inpatient ward		Sakumono Community Hospital	12	Tema West	1000	Private	12	Permanent	Head of Department		Occasionally	No	Yes	7	5	No	No	Night only	No	Full time	No	Frequently	Extremely	A lot of stress	Yes	Yes	Always	Yes	Yes	Yes	Yes	Yes	No	Quite a bit	Most of the time	Most of the time
2023-03-09	2023-03-09	9	OK	1	Female	35	Single	Christianity		Tertiary	Nurse		Inpatient ward		Sakumono Community Hospital	7	Tema West	1800	Private	9	Permanent	Head of Department		Occasionally	No	Yes	6	5	No	Yes	Day only	Yes	Full time	No	Occasionally	Quite a bit	A moderate amount of stress	Yes	Yes	Always	Yes	Yes	Yes	Yes	Yes	No	Quite a bit	Always	Most of the time
2023-03-09	2023-03-09	4	OK	1	Female	61	Married	Christianity		Tertiary	Nurse		Theatre		Sakumono Community Hospital	16	Tema West	2000	Private	26	Permanent	Supervisor		Not at all	No	Yes	4	4	No	No	A mix of day, evening and nights	Yes	Full time	No	Occasionally	Quite a bit	Almost no stress at all	Yes	Yes	Always	Yes	No	Yes	Yes	Yes	No	Quite a bit	Always	Always
2023-03-09	2023-03-09	3	OK	1	Female	28	Single	Christianity		Tertiary	Midwife		Inpatient ward		Sakumono Community Hospital	4	Tema West	1000	Private	6	Permanent	Supervisor		Occasionally	No	Yes	3	4	No	No	A mix of day, evening and nights	Yes	Full time	No	Frequently	Extremely	A lot of stress	Yes	Don't know	Always	Yes	Yes	Yes	Yes	Yes	No	Quite a bit	Always	Always
2023-03-09	2023-03-09	2	OK	1	Male	64	Married	Christianity		Tertiary	Nurse		Theatre		Sakumono Community Hospital	2	Tema West	3000	Private	38	Permanent	Supervisor		Occasionally	No	Yes	5	5	No	Yes	Day only	Yes	Full time	No	Occasionally	Quite a bit	Almost no stress at all	No	Yes	Always	Yes	Yes	Yes	Yes	Yes	No	Quite a bit	Always	Always
2023-03-09	2023-05-23	7	OK	1	Female	50	Married	Christianity		Tertiary	Doctor		consulting		Nyaho Medical Centre	8	Korle-Klottey	3000	Private	27	Permanent	Head of Department		Occasionally	Yes	Yes	7	6	No	No	Day only	No	Full time	No	Occasionally	Moderately	A moderate amount of stress	Yes	Yes	Most of the time	Yes	Yes	No	Yes	Yes	No	Extremely	Sometimes	Always
2023-03-09	2023-05-23	1	OK	1	Female	27	Single	Christianity		Tertiary	Nurse		Inpatient ward		Ga North Municpal Hospital	2	Ga North	1500	Public	5	Permanent	Head of Department		Occasionally	No	No	7	5	No	No	Day only	Yes	Full time	No	Occasionally	Moderately	A moderate amount of stress	Don't know	Don't know	Most of the time	Yes	Yes	Yes	Yes	Yes	No	Moderately	Most of the time	Most of the time
2023-03-10	2023-03-11	55	OK	1	Male	33	Married	Christianity		Tertiary	Laboratory staff		Laboratory		Pentecost hospital	13	La-Nkwantanang-Madina	1000	Public	13	Permanent	No position		Not at all	No	No	6	5	No	Yes	Day only	No	Full time	No	Frequently	Extremely	A moderate amount of stress	Yes	Yes	Most of the time	Yes	Yes	Yes	Yes	Yes	Yes	Quite a bit	Most of the time	Sometimes
2023-03-11	2023-03-11	173	OK	1	Male	31	Single	Christianity		Tertiary	Laboratory staff		Laboratory		Pentecost hospital	3	La-Nkwantanang-Madina	2000	Public	7	Permanent	No position		Occasionally	No	Yes	6	4	No	No	A mix of day, evening and nights	No	Full time	No	Occasionally	Moderately	A moderate amount of stress	Yes	Yes	Always	Yes	Yes	Yes	Yes	Yes	No	Quite a bit	Always	Always
2023-03-11	2023-03-11	174	OK	1	Male	27	Single	Christianity		Tertiary	Laboratory staff		Laboratory		Pentecost hospital	3	La-Nkwantanang-Madina	3000	Public	3	Contract	No position		Occasionally	No	Yes	7	4	No	Yes	Day only	No	Full time	No	Frequently	Extremely	A lot of stress	Yes	Yes	Most of the time	Yes	Yes	Yes	Yes	Yes	Yes	Moderately	Most of the time	Most of the time
2023-03-09	2023-05-23	1111	OK	1	Male	33	Single	Christianity		Tertiary	Nurse		Inpatient ward		Achimota Hospital	2	Okaikwei	2000	Public	4	Permanent	Supervisor		Occasionally	No	No	7	5	No	No	Day only	No	Full time	No	Occasionally	Moderately	A moderate amount of stress	Don't know	Don't know	Most of the time	Yes	Yes	Yes	Yes	Yes	No	Moderately	Most of the time	Most of the time
2023-03-20	2023-03-20	1414	OK	1	Female	35	Married	Christianity		Tertiary	Healthcare Assistant		Inpatient ward		Ashaiman Community Hospital	6	Ashaiman	1100	Private	9	Permanent	No position		Occasionally	No	Yes	7	5	No	No	Day only	No	Full time	No	Occasionally	Extremely	A lot of stress	Yes	Yes	Most of the time	Yes	Yes	Yes	Yes	Yes	No	Extremely	Most of the time	Always
2023-03-20	2023-05-23	1415	OK	1	Female	30	Single	Christianity		Secondary	Orderlies		Inpatient ward		Achimota Hospital	7	Okaikwei	1000	Public	10	Permanent	No position		Occasionally	Yes	Yes	7	4	No	Yes	Day only	Yes	Full time	No	Occasionally	Extremely	A lot of stress	Yes	Yes	Most of the time	Yes	Yes	Yes	Yes	Yes	No	Extremely	Most of the time	Always
2023-03-20	2023-05-23	1416	OK	1	Female	32	Single	Christianity		Secondary	Orderlies		Inpatient ward		Achimota Hospital	6	Okaikwei	900	Public	12	Permanent	Supervisor		Occasionally	No	Yes	7	5	No	Yes	Day only	Yes	Full time	No	Occasionally	Extremely	A lot of stress	Yes	Yes	Most of the time	Yes	Yes	Yes	Yes	Yes	No	Extremely	Most of the time	Always
2023-03-20	2023-03-20	1212	OK	1	Female	30	Single	Christianity		Tertiary	Healthcare Assistant		Inpatient ward		Ashaiman Community Hospital	1	Ashaiman	800	Private	6	Permanent	No position		Not at all	No	Yes	10	4	No	Yes	A mix of day, evening and nights	No	Full time	No	Occasionally	Moderately	A moderate amount of stress	Yes	Yes	Always	Yes	No	Yes	Yes	Yes	Yes	Extremely	Always	Always
2023-03-20	2023-03-20	1213	OK	1	Female	28	Single	Christianity		Tertiary	Healthcare Assistant		Inpatient ward		Sakumono Community Hospital	1	Tema West	900	Private	5	Permanent	No position		Not at all	No	Yes	9	4	No	Yes	A mix of day, evening and nights	No	Full time	No	Occasionally	Moderately	A moderate amount of stress	Yes	Yes	Always	No	Yes	Yes	Yes	Yes	Yes	Extremely	Always	Always
2023-03-20	2023-03-20	1214	OK	1	Female	29	Single	Christianity		Tertiary	Healthcare Assistant		Inpatient ward		Sakumono Community Hospital	1	Tema West	800	Private	6	Permanent	No position		Not at all	No	Yes	10	4	No	Yes	A mix of day, evening and nights	No	Full time	No	Occasionally	Moderately	A moderate amount of stress	Yes	Yes	Always	No	Yes	Yes	Yes	Yes	Yes	Extremely	Always	Always
2023-03-20	2023-03-20	2323	OK	1	Female	48	Divorced	Christianity		Secondary	Orderlies		cleaning and laundry		Sakumono Community Hospital	8	Tema West	1500	Private	8	Permanent	No position		Not at all	No	No	6	4	No	Yes	Day only	No	Full time	No	Occasionally	Quite a bit	A lot of stress	Yes	Yes	Sometimes	Yes	Yes	Yes	Yes	No	Yes	Not at all	Never	Sometimes
2023-03-20	2023-05-23	2424	OK	1	Male	39	Married	Christianity		Secondary	Orderlies		cleaning and laundry		Nyaho Medical Centre	4	Korle-Klottey	1500	Private	11	Permanent	No position		Not at all	No	No	6	5	No	No	Day only	No	Full time	No	Occasionally	Quite a bit	A lot of stress	Yes	Yes	Sometimes	Yes	Yes	Yes	Yes	No	Yes	Not at all	Never	Sometimes
2023-03-20	2023-03-20	181181	OK	1	Male	28	Single	Christianity		Tertiary	Healthcare Assistant		Emergency room		Pentecost hospital	1	La-Nkwantanang-Madina	1000	Public	1	Contract	No position		Occasionally	No	Yes	6	5	No	Yes	A mix of day, evening and nights	Yes	Part time	Yes	Frequently	Extremely	A lot of stress	Yes	Yes	Always	Yes	Yes	Yes	Yes	Yes	Yes	Extremely	Always	Always
2023-03-20	2023-03-20	8383	OK	1	Female	26	Single	Christianity		Tertiary	Midwife		Outpatient area		Pentecost hospital	1	La-Nkwantanang-Madina	1500	Public	4	Contract	No position		Frequently	No	No	7	6	No	Yes	A mix of day, evening and nights	Yes	Full time	No	Frequently	Extremely	A lot of stress	Yes	Yes	Always	Yes	Yes	Yes	Yes	Yes	Yes	Extremely	Always	Always
2023-03-20	2023-03-20	6161	OK	1	Female	29	Single	Christianity		Tertiary	Midwife		Others	Public Health	Pentecost hospital	1	La-Nkwantanang-Madina	600	Public	1	Contract	No position		Not at all	No	Yes	8	5	No	No	Day only	No	Part time	No	Occasionally	Moderately	A moderate amount of stress	Yes	Yes	Always	Yes	Yes	Yes	Yes	Yes	Yes	Moderately	Most of the time	Always
2023-03-20	2023-03-20	6464	OK	1	Female	27	Married	Christianity		Tertiary	Midwife		Others	Public Health	Pentecost hospital	1	La-Nkwantanang-Madina	1000	Public	12	Permanent	No position		Occasionally	No	Yes	7	6	No	Yes	A mix of day, evening and nights	Yes	Full time	Yes	Not at all	Moderately	A moderate amount of stress	Yes	Yes	Sometimes	Yes	Yes	Yes	Yes	Yes	No	Moderately	Most of the time	Most of the time
2023-03-20	2023-03-20	5050	OK	1	Female	36	Married	Christianity		Tertiary	Midwife		Others	Labour Unit	Pentecost hospital	1	La-Nkwantanang-Madina	200	Public	12	Permanent	No position		Occasionally	No	No	5	6	No	Yes	A mix of day, evening and nights	No	Full time	No	Frequently	Quite a bit	A moderate amount of stress	Don't know	Don't know	Always	Yes	Yes	Yes	Yes	Yes	No	Extremely	Always	Sometimes
2023-03-20	2023-03-20	5252	OK	1	Female	27	Single	Christianity		Tertiary	Midwife		Others	Public Health	Pentecost hospital	1	La-Nkwantanang-Madina	1000	Public	3	Permanent	No position		Occasionally	Yes	No	5	5	No	Yes	Day only	Yes	Full time	No	Frequently	Extremely	A lot of stress	Yes	Yes	Sometimes	Yes	Yes	Yes	No	Yes	Yes	Moderately	Sometimes	Sometimes
2023-03-20	2023-03-20	7979	OK	1	Female	46	Single	Christianity		Tertiary	Midwife		Others	ANC	Pentecost hospital	14	La-Nkwantanang-Madina	1000	Public	25	Permanent	No position		Occasionally	No	Yes	8	5	No	Yes	Day only	Yes	Full time	No	Frequently	Not at all	A lot of stress	Yes	Yes	Always	Yes	Yes	Yes	Yes	Yes	No	A little bit	Most of the time	Most of the time
2023-03-20	2023-03-20	9494	OK	1	Male	26	Single	Christianity		Tertiary	Nurse		Emergency room		Pentecost hospital	2	La-Nkwantanang-Madina	1200	Public	2	Contract	No position		Occasionally	No	No	5	5	No	No	A mix of day, evening and nights	No	Full time	No	Not at all	A little bit	A moderate amount of stress	Yes	Yes	Sometimes	Yes	Yes	Yes	Yes	Yes	Yes	Quite a bit	Sometimes	Most of the time
2023-03-20	2023-03-20	9797	OK	1	Female	24	Single	Christianity		Tertiary	Nurse		Outpatient area		Pentecost hospital	3	La-Nkwantanang-Madina	850	Public	3	Contract	No position		Occasionally	No	Yes	5	5	No	Yes	A mix of day, evening and nights	No	Full time	No	Occasionally	Moderately	A lot of stress	Yes	Yes	Most of the time	Yes	Yes	Yes	Yes	Yes	No	Moderately	Most of the time	Always
2023-03-20	2023-03-20	9696	OK	1	Female	25	Single	Christianity		Tertiary	Nurse		Inpatient ward		Pentecost hospital	4	La-Nkwantanang-Madina	780	Public	4	Contract	No position		Frequently	No	No	6	5	No	Yes	A mix of day, evening and nights	Yes	Full time	No	Occasionally	Quite a bit	A lot of stress	Yes	Yes	Most of the time	Yes	Yes	Yes	Yes	Yes	Yes	Moderately	Always	Always
2023-03-20	2023-03-20	4747	OK	1	Female	36	Married	Christianity		Tertiary	Nurse		Inpatient ward		Pentecost hospital	1	La-Nkwantanang-Madina	1500	Public	1	Permanent	No position		Not at all	No	No	6	5	No	No	A mix of day, evening and nights	No	Full time	No	Occasionally	Quite a bit	A moderate amount of stress	Yes	Yes	Sometimes	Yes	Yes	Yes	Yes	Yes	Yes	Quite a bit	Most of the time	Most of the time
2023-03-20	2023-03-20	8484	OK	1	Male	27	Single	Christianity		Tertiary	Nurse		Inpatient ward		Pentecost hospital	4	La-Nkwantanang-Madina	600	Public	4	Contract	No position		Not at all	No	Yes	6	5	No	No	A mix of day, evening and nights	No	Full time	No	Occasionally	Quite a bit	A moderate amount of stress	Yes	Yes	Always	Yes	Yes	Yes	Yes	Yes	Yes	Extremely	Always	Most of the time
2023-03-20	2023-03-20	4949	OK	1	Female	22	Single	Christianity		Tertiary	Nurse		consulting		Pentecost hospital	3	La-Nkwantanang-Madina	1000	Public	3	Permanent	No position		Occasionally	No	Yes	6	5	No	Yes	Day only	Yes	Full time	No	Occasionally	Quite a bit	A moderate amount of stress	Yes	Yes	Always	Yes	Yes	Yes	Yes	Yes	No	Extremely	Always	Always
2023-03-20	2023-03-20	4545	OK	1	Female	26	Single	Christianity		Tertiary	Nurse		Inpatient ward		Pentecost hospital	3	La-Nkwantanang-Madina	1500	Public	1	Permanent	No position		Not at all	No	No	4	5	No	Yes	A mix of day, evening and nights	No	Full time	No	Frequently	Extremely	A lot of stress	Yes	Yes	Most of the time	Yes	Yes	Yes	Yes	Yes	No	Quite a bit	Most of the time	Always
2023-03-20	2023-03-20	6262	OK	1	Female	32	Married	Christianity		Tertiary	Nurse		Others	Public Health	Pentecost hospital	13	La-Nkwantanang-Madina	3000	Public	14	Permanent	Supervisor		Occasionally	No	No	7	5	No	No	Day only	No	Full time	No	Occasionally	Extremely	A lot of stress	No	Yes	Always	Yes	Yes	Yes	Yes	Yes	No	A little bit	Sometimes	Sometimes
2023-03-20	2023-03-20	5353	OK	1	Female	39	Married	Christianity		Tertiary	Nurse		Others	Public Health	Pentecost hospital	10	La-Nkwantanang-Madina	2000	Public	15	Permanent	No position		Not at all	No	No	8	5	No	Yes	Day only	No	Full time	No	Occasionally	Not at all	A lot of stress	No	Yes	Rarely	No	No	No	No	No	Yes	A little bit	Most of the time	Rarely
2023-03-20	2023-03-20	6565	OK	1	Female	29	Single	Christianity		Tertiary	Nurse		Others	Public Health	Pentecost hospital	5	La-Nkwantanang-Madina	700	Public	2	Permanent	No position		Not at all	No	No	8	5	No	No	Day only	No	Full time	No	Occasionally	A little bit	Almost no stress at all	No	Yes	Never	No	Yes	No	No	Yes	Yes	Not at all	Rarely	Rarely
2023-03-20	2023-03-20	7272	OK	1	Female	26	Single	Christianity		Tertiary	Nurse		Outpatient area		Pentecost hospital	1	La-Nkwantanang-Madina	200	Public	1	Contract	No position		Not at all	No	Yes	7	5	No	No	Day only	No	Full time	No	Occasionally	Moderately	A moderate amount of stress	Yes	Yes	Most of the time	Yes	Yes	Yes	Yes	Yes	Yes	Quite a bit	Most of the time	Always
2023-03-20	2023-03-20	8080	OK	1	Female	33	Single	Christianity		Tertiary	Nurse		Others	Public Health	Pentecost hospital	10	La-Nkwantanang-Madina	3000	Public	10	Permanent	No position		Occasionally	Yes	Yes	8	5	No	Yes	Day only	No	Full time	No	Occasionally	Quite a bit	A moderate amount of stress	Yes	Yes	Always	Yes	Yes	Yes	Yes	Yes	No	Quite a bit	Always	Always
2023-03-20	2023-03-20	7373	OK	1	Female	31	Single	Christianity		Tertiary	Nurse		Others	Public Health	Pentecost hospital	4	La-Nkwantanang-Madina	1500	Public	4	Permanent	No position		Not at all	No	Yes	6	5	No	No	Day only	No	Full time	No	Occasionally	Moderately	A moderate amount of stress	Don't know	Don't know	Sometimes	Yes	Yes	Yes	No	Yes	No	A little bit	Most of the time	Always
2023-03-20	2023-03-20	9393	OK	1	Male	26	Single	Christianity		Tertiary	Orderlies		cleaning and laundry		Pentecost hospital	4	La-Nkwantanang-Madina	1200	Public	5	Contract	No position		Not at all	No	No	8	5	No	Yes	Day only	Yes	Full time	No	Occasionally	Moderately	A moderate amount of stress	Yes	Don't know	Always	Yes	Yes	Yes	Yes	Yes	No	Moderately	Sometimes	Sometimes
2023-03-20	2023-03-20	9394	OK	1	Female	26	Single	Christianity		Tertiary	Orderlies		cleaning and laundry		Pentecost hospital	4	La-Nkwantanang-Madina	1300	Private	5	Contract	No position		Not at all	No	No	8	5	No	Yes	Day only	Yes	Full time	No	Occasionally	Moderately	A moderate amount of stress	Yes	Don't know	Always	Yes	Yes	Yes	Yes	Yes	No	Moderately	Sometimes	Sometimes
2023-03-20	2023-03-20	9395	OK	1	Female	28	Married	Christianity		Tertiary	Orderlies		cleaning and laundry		Pentecost hospital	5	La-Nkwantanang-Madina	1500	Private	5	Contract	No position		Not at all	No	No	8	5	No	Yes	Day only	Yes	Full time	No	Occasionally	Moderately	A moderate amount of stress	Yes	Don't know	Always	Yes	Yes	Yes	Yes	Yes	No	Moderately	Sometimes	Sometimes
2023-03-20	2023-04-27	121	OK	1	Female	33	Single	Christianity		Tertiary	Healthcare Assistant		Inpatient ward		Nyaho Medical Centre	4	Korle-Klottey	2000	Private	13	Permanent	Supervisor		Occasionally	No	No	4	5	No	Yes	Day only	Yes	Full time	No	Frequently	Quite a bit	A lot of stress	Yes	Yes	Most of the time	Yes	Yes	Yes	Yes	Yes	Yes	Quite a bit	Most of the time	Always
2023-04-27	2023-04-27	140	OK	1	Male	40	Married	Christianity		Tertiary	Doctor		Theatre		Nyaho Medical Centre	2	Korle-Klottey	10000	Private	14	Permanent	Head of Department		Occasionally	Yes	No	6	6	No	Yes	Day only	Yes	Full time	No	Frequently	Extremely	A lot of stress	Yes	Yes	Always	Yes	Yes	Yes	Yes	Yes	Yes	Moderately	Most of the time	Always
2023-04-27	2023-04-27	137	OK	1	Male	38	Married	Christianity		Tertiary	Doctor		Emergency room		Nyaho Medical Centre	9	Korle-Klottey	10000	Private	12	Permanent	Head of Department		Not at all	Yes	No	4	6	No	Yes	Day only	Yes	Full time	No	Frequently	Extremely	A lot of stress	Don't know	Yes	Most of the time	Yes	Yes	Yes	Yes	No	Yes	A little bit	Most of the time	Most of the time
2023-04-27	2023-04-27	139	OK	1	Female	37	Married	Christianity		Tertiary	Doctor		consulting		Nyaho Medical Centre	8	Korle-Klottey	10000	Private	10	Permanent	Supervisor		Occasionally	No	Yes	8	5	No	No	Day only	No	Full time	No	Frequently	Quite a bit	A lot of stress	Yes	Yes	Always	Yes	Yes	Yes	No	Yes	Yes	Quite a bit	Most of the time	Always
2023-04-27	2023-04-27	148	OK	1	Female	28	Single	Christianity		Tertiary	Midwife		Outpatient area		Nyaho Medical Centre	1	Korle-Klottey	950	Private	1	Contract	No position		Frequently	No	Yes	7	4	No	No	A mix of day, evening and nights	Yes	Full time	Yes	Frequently	Extremely	A lot of stress	Yes	Don't know	Most of the time	Yes	Yes	No	Yes	Yes	No	Extremely	Rarely	Always
2023-04-27	2023-04-27	143	OK	1	Female	26	Single	Christianity		Tertiary	Doctor		Emergency room		Nyaho Medical Centre	1	Korle-Klottey	1000	Private	2	Permanent	No position		Occasionally	No	No	8	5	No	No	Day only	No	Full time	No	Not at all	Not at all	A moderate amount of stress	Yes	Yes	Most of the time	Yes	Yes	No	Yes	Yes	No	Moderately	Always	Most of the time
2023-04-27	2023-04-27	144	OK	1	Female	28	Single	Christianity		Tertiary	Doctor		Inpatient ward		Nyaho Medical Centre	1	Korle-Klottey	1000	Private	2	Permanent	No position		Occasionally	No	No	6	4	No	No	Day only	No	Full time	No	Occasionally	Moderately	A moderate amount of stress	Yes	Yes	Most of the time	Yes	Yes	Yes	Yes	Yes	No	Quite a bit	Most of the time	Most of the time
2023-04-27	2023-04-27	147	OK	1	Female	31	Married	Christianity		Tertiary	Laboratory staff		Laboratory		Nyaho Medical Centre	5	Korle-Klottey	3000	Private	6	Permanent	No position		Not at all	No	No	6	5	No	No	Day only	Yes	Full time	No	Frequently	Extremely	A moderate amount of stress	Yes	Yes	Always	No	Yes	No	No	Yes	Yes	Quite a bit	Most of the time	Always
2023-04-27	2023-04-27	146	OK	1	Male	30	Single	Christianity		Tertiary	Laboratory staff		Laboratory		Nyaho Medical Centre	1	Korle-Klottey	2000	Private	2	Contract	No position		Not at all	No	Yes	5	6	No	No	A mix of day, evening and nights	Yes	Full time	No	Frequently	Extremely	A lot of stress	Yes	Yes	Always	Yes	Yes	Yes	Yes	Yes	Yes	Moderately	Always	Always
2023-04-27	2023-04-27	129	OK	1	Female	30	Married	Christianity		Secondary	Orderlies		cleaning and laundry		Nyaho Medical Centre	3	Korle-Klottey	1500	Private	4	Permanent	No position		Not at all	No	Yes	8	6	No	Yes	A mix of day, evening and nights	Yes	Full time	No	Occasionally	Moderately	A moderate amount of stress	Yes	Yes	Always	Yes	Yes	Yes	Yes	Yes	No	Moderately	Most of the time	Most of the time
2023-04-27	2023-04-28	130	OK	1	Male	33	Single	Christianity		Secondary	Orderlies		cleaning and laundry		Nyaho Medical Centre	8	Korle-Klottey	1000	Private	8	Permanent	No position		Not at all	Yes	No	7	5	No	Yes	Day only	Yes	Full time	Yes	Not at all	Not at all	A moderate amount of stress	Don't know	Don't know	Sometimes	Yes	Yes	Yes	Yes	Yes	Yes	A little bit	Always	Most of the time
2023-04-28	2023-04-28	180	OK	1	Female	29	Single	Christianity		Tertiary	Nurse		Outpatient area		Nyaho Medical Centre	2	Korle-Klottey	1000	Private	2	Permanent	No position		Occasionally	No	No	8	5	No	Yes	A mix of day, evening and nights	Yes	Part time	Yes	Frequently	Extremely	A lot of stress	Yes	Yes	Sometimes	Yes	Yes	Yes	Yes	Yes	Yes	Quite a bit	Most of the time	Most of the time
2023-04-28	2023-04-28	142	OK	1	Male	31	Single	Christianity		Tertiary	Doctor		consulting		Nyaho Medical Centre	3	Korle-Klottey	6000	Private	8	Permanent	No position		Not at all	Yes	Yes	5	6	No	Yes	A mix of day, evening and nights	No	Full time	Yes	Frequently	Extremely	A lot of stress	Yes	Yes	Most of the time	Yes	Yes	Yes	No	Yes	Yes	Quite a bit	Most of the time	Most of the time
2023-04-28	2023-04-28	132	OK	1	Male	29	Single	Christianity		Tertiary	Doctor		Emergency room		Nyaho Medical Centre	1	Korle-Klottey	6000	Private	5	Permanent	No position		Occasionally	Yes	No	6	5	No	Yes	A mix of day, evening and nights	Yes	Full time	No	Frequently	Quite a bit	A moderate amount of stress	Yes	Yes	Most of the time	Yes	Yes	Yes	Yes	Yes	Yes	Moderately	Most of the time	Most of the time
2023-04-28	2023-04-28	123	OK	1	Female	30	Single	Christianity		Tertiary	Nurse		Inpatient ward		Nyaho Medical Centre	3	Korle-Klottey	2500	Private	7	Contract	No position		Not at all	Yes	No	9	4	No	No	A mix of day, evening and nights	Yes	Part time	Yes	Occasionally	Moderately	A moderate amount of stress	Yes	Yes	Most of the time	Yes	Yes	Yes	Yes	No	Yes	Extremely	Always	Most of the time
2023-04-28	2023-04-28	125	OK	1	Female	38	Married	Christianity		Tertiary	Nurse		Inpatient ward		Nyaho Medical Centre	8	Korle-Klottey	6000	Private	14	Permanent	Supervisor		Occasionally	No	No	7	5	No	No	Day only	Yes	Full time	No	Frequently	Quite a bit	A lot of stress	Yes	Yes	Always	Yes	Yes	Yes	Yes	Yes	Yes	Quite a bit	Always	Always
2023-04-28	2023-04-28	87	OK	1	Female	27	Single	Christianity		Tertiary	Midwife		Others	ANC	Nyaho Medical Centre	1	Korle-Klottey	1000	Private	3	Contract	No position		Occasionally	No	No	8	5	No	Yes	Day only	No	Part time	No	Occasionally	Moderately	A moderate amount of stress	Yes	Yes	Sometimes	Yes	Yes	Yes	Yes	Yes	No	Quite a bit	Most of the time	Most of the time
2023-04-28	2023-04-28	88	OK	1	Male	35	Single	Christianity		Tertiary	Healthcare Assistant		Intensive care unit		Nyaho Medical Centre	2	Korle-Klottey	1500	Private	3	Contract	No position		Occasionally	No	No	5	4	No	Yes	Night only	Yes	Full time	Yes	Occasionally	Moderately	A moderate amount of stress	Don't know	Yes	Rarely	Yes	No	Yes	No	No	No	Moderately	Rarely	Rarely
2023-04-28	2023-04-28	151	OK	1	Female	36	Single	Christianity		Secondary	Orderlies		Inpatient ward		Nyaho Medical Centre	3	Korle-Klottey	1500	Private	11	Permanent	No position		Occasionally	No	No	6	5	No	Yes	Day only	Yes	Full time	No	Occasionally	Extremely	A lot of stress	Yes	Don't know	Most of the time	Yes	Yes	Yes	Yes	Yes	No	Moderately	Most of the time	Always
2023-04-28	2023-04-28	168	OK	1	Male	35	Married	Christianity		Tertiary	Laboratory staff		Laboratory		Nyaho Medical Centre	3	Korle-Klottey	2500	Private	4	Permanent	Supervisor		Not at all	No	No	5	4	No	No	Day only	No	Full time	No	Occasionally	Moderately	A moderate amount of stress	Yes	Yes	Rarely	Yes	Yes	Yes	Yes	Yes	Yes	A little bit	Rarely	Rarely
2023-04-28	2023-04-28	158	OK	1	Female	56	Divorced	Christianity		Tertiary	Laboratory staff		Laboratory		Nyaho Medical Centre	32	Korle-Klottey	6000	Private	32	Contract	Supervisor		Occasionally	No	Yes	5	5	No	No	Day only	Yes	Full time	Yes	Occasionally	Not at all	A moderate amount of stress	Yes	Yes	Most of the time	No	Yes	Yes	Yes	Yes	No	Moderately	Most of the time	Most of the time
2023-05-06	2023-05-06	154	OK	1	Female	34	Married	Christianity		Tertiary	Nurse		Inpatient ward		Ga North Municpal Hospital	1	Ga North	3500	Public	5	Permanent	No position		Occasionally	No	Yes	6	6	No	Yes	A mix of day, evening and nights	Yes	Full time	No	Frequently	Extremely	A lot of stress	Yes	Yes	Sometimes	No	Yes	Yes	Yes	No	Yes	Not at all	Always	Sometimes
2023-05-06	2023-05-06	155	OK	1	Female	35	Married	Islamic		Tertiary	Nurse		Inpatient ward		Ga North Municpal Hospital	24	Ga North	1000	Public	3	Permanent	Supervisor		Not at all	No	No	8	6	No	Yes	A mix of day, evening and nights	No	Full time	No	Frequently	Extremely	A lot of stress	Yes	Yes	Rarely	Yes	Yes	Yes	Yes	Yes	Yes	Not at all	Always	Sometimes
2023-05-06	2023-05-07	152	OK	1	Female	25	Married	Christianity		Tertiary	Nurse		Inpatient ward		Ga North Municpal Hospital	1	Ga North	3500	Public	5	Permanent	No position		Occasionally	No	Yes	6	6	No	Yes	A mix of day, evening and nights	Yes	Full time	No	Frequently	Extremely	A lot of stress	Yes	Yes	Sometimes	No	Yes	Yes	Yes	No	Yes	Not at all	Always	Sometimes
2023-05-07	2023-05-07	153	OK	1	Female	27	Single	Christianity		Tertiary	Nurse		Inpatient ward		Ga North Municpal Hospital	2	Ga North	3500	Public	3	Permanent	No position		Not at all	No	No	6	6	No	Yes	A mix of day, evening and nights	No	Full time	No	Frequently	Extremely	A lot of stress	Yes	Yes	Rarely	No	Yes	Yes	Yes	Yes	Yes	Not at all	Always	Sometimes
2023-05-07	2023-05-29	114	OK	1	Female	32	Single	Christianity		Secondary	Orderlies		cleaning and laundry		Weija_Gbawe Municipal Hospital	5	Weija_Gbawe	2000	Public	5	Permanent	No position		Occasionally	No	Yes	8	4	No	Yes	A mix of day, evening and nights	Yes	Full time	No	Frequently	Extremely	A lot of stress	No	Yes	Never	Yes	Yes	Yes	No	No	Yes	Not at all	Always	Rarely
2023-05-08	2023-05-29	161	OK	1	Female	26	Married	Christianity		Secondary	Orderlies		Intensive care unit		Weija_Gbawe Municipal Hospital	4	Weija_Gbawe	1200	Public	4	Permanent	No position		Occasionally	No	Yes	6	4	No	Yes	A mix of day, evening and nights	Yes	Full time	No	Frequently	Extremely	A lot of stress	No	Yes	Never	Yes	Yes	No	No	No	No	Not at all	Always	Rarely
2023-05-08	2023-05-29	149	OK	1	Female	29	Married	Christianity		Secondary	Orderlies		cleaning and laundry		Weija_Gbawe Municipal Hospital	4	Weija_Gbawe	1500	Public	4	Permanent	No position		Occasionally	No	Yes	8	4	No	Yes	A mix of day, evening and nights	Yes	Full time	No	Frequently	Extremely	A lot of stress	No	Yes	Never	Yes	Yes	No	No	No	No	Not at all	Always	Always
2023-05-08	2023-05-23	107107	OK	1	Female	39	Married	Christianity		Secondary	Orderlies		cleaning and laundry		Nyaho Medical Centre	3	Korle-Klottey	2500	Public	4	Permanent	No position		Occasionally	No	Yes	5	4	No	Yes	A mix of day, evening and nights	Yes	Full time	No	Frequently	Extremely	A lot of stress	No	Yes	Never	Yes	Yes	No	No	No	Yes	Not at all	Always	Rarely
2023-05-08	2023-05-29	248	OK	1	Female	33	Married	Christianity		Secondary	Orderlies		cleaning and laundry		Weija_Gbawe Municipal Hospital	5	Weija_Gbawe	1500	Public	5	Permanent	No position		Occasionally	No	No	5	4	No	Yes	A mix of day, evening and nights	Yes	Full time	No	Frequently	Extremely	A lot of stress	No	Yes	Never	Yes	Yes	No	No	No	No	Not at all	Always	Rarely
2023-05-08	2023-05-08	246	OK	1	Female	29	Married	Christianity		Tertiary	Nurse		Outpatient area		Ga North Municpal Hospital	4	Ga North	3000	Public	10	Permanent	No position		Occasionally	No	No	6	6	No	Yes	A mix of day, evening and nights	No	Full time	No	Frequently	Quite a bit	A lot of stress	Yes	Yes	Never	Yes	Yes	No	Yes	Yes	Yes	A little bit	Rarely	Sometimes
2023-05-08	2023-05-08	247	OK	1	Female	30	Married	Christianity		Tertiary	Nurse		Outpatient area		Ga North Municpal Hospital	3	Ga North	2500	Public	4	Permanent	No position		Not at all	No	No	6	5	No	No	Day only	No	Full time	No	Frequently	Quite a bit	A lot of stress	Don't know	Don't know	Sometimes	Yes	Yes	No	Yes	No	Yes	A little bit	Rarely	Rarely
2023-05-08	2023-05-08	235	OK	1	Female	35	Married	Christianity		Tertiary	Nurse		Inpatient ward		Ga North Municpal Hospital	4	Ga North	4000	Public	4	Permanent	Head of Department		Occasionally	No	Yes	6	5	No	Yes	Day only	No	Full time	No	Occasionally	Moderately	A moderate amount of stress	Yes	Yes	Most of the time	Yes	Yes	Yes	Yes	Yes	No	Extremely	Always	Sometimes
2023-05-08	2023-05-08	156	OK	1	Male	36	Married	Christianity		Tertiary	Nurse		Emergency room		Ga North Municpal Hospital	4	Ga North	2000	Public	10	Permanent	No position		Occasionally	Yes	No	9	6	No	No	A mix of day, evening and nights	No	Full time	No	Occasionally	Moderately	A moderate amount of stress	Yes	Yes	Always	Yes	Yes	No	Yes	Yes	Yes	Not at all	Always	Always
2023-05-08	2023-05-08	236	OK	1	Female	30	Single	Christianity		Tertiary	Nurse		Theatre		Ga North Municpal Hospital	4	Ga North	1000	Public	4	Permanent	Supervisor		Occasionally	No	Yes	6	5	No	Yes	A mix of day, evening and nights	Yes	Full time	No	Frequently	Moderately	A lot of stress	Yes	Yes	Sometimes	Yes	Yes	Yes	Yes	Yes	No	Moderately	Most of the time	Most of the time
2023-05-08	2023-05-08	252	OK	1	Female	30	Married	Christianity		Tertiary	Midwife		Intensive care unit		Ga North Municpal Hospital	2	Ga North	3000	Public	7	Permanent	Supervisor		Not at all	No	No	6	6	No	Yes	A mix of day, evening and nights	No	Full time	No	Frequently	Extremely	A lot of stress	Yes	No	Most of the time	Yes	Yes	Yes	Yes	Yes	No	Moderately	Always	Always
2023-05-08	2023-05-08	240	OK	1	Female	38	Married	Christianity		Tertiary	Midwife		Inpatient ward		Ga North Municpal Hospital	2	Ga North	2000	Public	15	Permanent	Supervisor		Occasionally	No	No	6	6	No	Yes	Day only	No	Full time	No	Occasionally	Moderately	A lot of stress	No	No	Sometimes	Yes	Yes	Yes	Yes	No	Yes	A little bit	Always	Sometimes
2023-05-08	2023-05-08	251	OK	1	Female	33	Married	Christianity		Tertiary	Midwife		Intensive care unit		Ga North Municpal Hospital	5	Ga North	2000	Public	7	Permanent	Supervisor		Not at all	No	Yes	5	6	No	Yes	A mix of day, evening and nights	Yes	Full time	No	Frequently	Extremely	A lot of stress	Yes	Yes	Always	Yes	Yes	No	Yes	Yes	No	Moderately	Most of the time	Always
2023-05-08	2023-05-16	219	OK	1	Female	23	Single	Christianity		Tertiary	Midwife		Inpatient ward		Shai-Osudoku hospital	1	Shai-osudoku	500	Public	1	Contract	No position		Occasionally	No	No	6	6	No	Yes	A mix of day, evening and nights	Yes	Full time	No	Occasionally	Quite a bit	A moderate amount of stress	Don't know	Don't know	Sometimes	Yes	Yes	Yes	Yes	No	No	Quite a bit	Always	Most of the time
2023-05-16	2023-05-16	304	OK	1	Female	27	Single	Christianity		Tertiary	Nurse		Inpatient ward		Shai-Osudoku hospital	1	Shai-osudoku	500	Public	1	Permanent	No position		Not at all	No	Yes	6	5	No	No	Day only	No	Full time	No	Not at all	Extremely	A moderate amount of stress	Yes	Yes	Most of the time	No	Yes	Yes	Yes	Yes	Yes	Extremely	Always	Always
2023-05-16	2023-05-16	307	OK	1	Female	40	Married	Christianity		Tertiary	Midwife		Others	ANC	Shai-Osudoku hospital	1	Shai-osudoku	2500	Public	1	Permanent	No position		Occasionally	No	No	6	6	No	No	A mix of day, evening and nights	No	Full time	Yes	Frequently	Moderately	A moderate amount of stress	Don't know	Yes	Sometimes	Yes	Yes	Yes	Yes	Yes	Yes	Not at all	Always	Sometimes
2023-05-16	2023-05-16	334	OK	1	Male	26	Single	Christianity		Tertiary	Laboratory staff		Laboratory		Shai-Osudoku hospital	1	Shai-osudoku	150	Public	5	Contract	No position		Occasionally	No	Yes	9	5	No	Yes	A mix of day, evening and nights	Yes	Full time	No	Frequently	Quite a bit	A moderate amount of stress	Yes	Yes	Always	Yes	Yes	Yes	Yes	No	No	Moderately	Always	Always
2023-05-16	2023-05-16	335	OK	1	Male	34	Married	Christianity		Tertiary	Nurse		Inpatient ward		Shai-Osudoku hospital	3	Shai-osudoku	4000	Public	8	Permanent	No position		Occasionally	No	Yes	7	5	No	No	A mix of day, evening and nights	No	Full time	No	Occasionally	Quite a bit	A moderate amount of stress	Don't know	No	Most of the time	Yes	Yes	Yes	Yes	Yes	No	Quite a bit	Most of the time	Most of the time
2023-05-16	2023-05-16	299	OK	1	Female	40	Married	Christianity		Tertiary	Nurse		Inpatient ward		Shai-Osudoku hospital	26	Shai-osudoku	6000	Public	26	Permanent	Head of Department		Occasionally	Yes	Yes	5	5	No	Yes	Day only	Yes	Full time	No	Frequently	Extremely	A moderate amount of stress	Yes	Yes	Sometimes	Yes	Yes	Yes	Yes	Yes	Yes	Extremely	Always	Most of the time
2023-05-16	2023-05-16	265	OK	1	Female	33	Married	Christianity		Tertiary	Nurse		Inpatient ward		Shai-Osudoku hospital	8	Shai-osudoku	3000	Public	10	Permanent	No position		Occasionally	No	No	6	5	No	No	A mix of day, evening and nights	Yes	Full time	No	Occasionally	Quite a bit	A moderate amount of stress	Don't know	Yes	Sometimes	Yes	Yes	Yes	Yes	Yes	Yes	A little bit	Most of the time	Most of the time
2023-05-16	2023-05-16	302	OK	1	Male	30	Single	Christianity		Tertiary	Nurse		Inpatient ward		Shai-Osudoku hospital	2	Weija_Gbawe	1500	Public	2	Permanent	No position		Occasionally	No	Yes	6	6	No	Yes	A mix of day, evening and nights	No	Full time	No	Frequently	Extremely	A lot of stress	No	Yes	Sometimes	Yes	Yes	Yes	Yes	No	Yes	Not at all	Sometimes	Sometimes
2023-05-16	2023-05-16	303	OK	1	Female	33	Single	Christianity		Tertiary	Nurse		Inpatient ward		Shai-Osudoku hospital	4	Shai-osudoku	1000	Public	8	Permanent	No position		Not at all	No	Yes	8	5	No	No	Day only	No	Full time	No	Occasionally	Moderately	A moderate amount of stress	Yes	No	Most of the time	Yes	Yes	Yes	Yes	Yes	No	Quite a bit	Most of the time	Most of the time
2023-05-16	2023-05-16	297	OK	1	Female	32	Married	Christianity		Tertiary	Nurse		Inpatient ward		Shai-Osudoku hospital	4	Shai-osudoku	2000	Public	4	Permanent	No position		Occasionally	No	No	7	5	No	Yes	Day only	No	Full time	No	Occasionally	Extremely	A moderate amount of stress	No	Yes	Sometimes	Yes	Yes	Yes	Yes	Yes	No	Not at all	Always	Always
2023-05-16	2023-05-16	309	OK	1	Female	31	Married	Christianity		Tertiary	Nurse		Others	ANC	Shai-Osudoku hospital	1	Shai-osudoku	800	Public	1	Permanent	No position		Occasionally	No	Yes	7	7	No	No	A mix of day, evening and nights	No	Full time	No	Frequently	Extremely	A lot of stress	Yes	Yes	Most of the time	Yes	Yes	Yes	Yes	No	Yes	Quite a bit	Most of the time	Most of the time
2023-05-16	2023-05-16	305	OK	1	Female	30	Single	Christianity		Tertiary	Midwife		consulting		Shai-Osudoku hospital	1	Shai-osudoku	1500	Public	2	Permanent	No position		Occasionally	No	Yes	8	5	No	No	Day only	No	Full time	No	Frequently	Moderately	A lot of stress	Yes	Yes	Most of the time	Yes	Yes	Yes	Yes	Yes	No	Quite a bit	Most of the time	Most of the time
2023-05-16	2023-05-16	308	OK	1	Female	34	Married	Christianity		Tertiary	Nurse		Others	ANC	Shai-Osudoku hospital	1	Shai-osudoku	400	Public	11	Permanent	No position		Not at all	No	Yes	6	6	No	Yes	Day only	Yes	Full time	No	Frequently	Extremely	A lot of stress	Yes	Yes	Sometimes	Yes	Yes	Yes	Yes	No	Yes	Moderately	Always	Most of the time
2023-05-16	2023-05-16	313	OK	1	Female	36	Married	Christianity		Tertiary	Midwife		Inpatient ward		Shai-Osudoku hospital	7	Shai-osudoku	5000	Public	14	Permanent	Supervisor		Occasionally	No	No	9	5	No	Yes	Day only	No	Full time	No	Frequently	Extremely	A lot of stress	Don't know	Don't know	Sometimes	Yes	Yes	No	Yes	Yes	Yes	Not at all	Most of the time	Always
2023-05-16	2023-05-16	320	OK	1	Female	31	Single	Christianity		Tertiary	Nurse		Inpatient ward		Shai-Osudoku hospital	2	Shai-osudoku	1500	Public	2	Permanent	No position		Occasionally	Yes	Yes	6	5	No	No	A mix of day, evening and nights	No	Full time	No	Occasionally	Quite a bit	A moderate amount of stress	Yes	Yes	Always	Yes	Yes	Yes	Yes	Yes	No	A little bit	Always	Always
2023-05-18	2023-05-18	324	OK	1	Female	32	Married	Christianity		Tertiary	Nurse		Inpatient ward		Shai-Osudoku hospital	9	Shai-osudoku	3000	Public	9	Permanent	No position		Not at all	No	Yes	7	4	No	Yes	Day only	Yes	Full time	No	Occasionally	Quite a bit	A moderate amount of stress	Yes	Don't know	Sometimes	Yes	Yes	Yes	Yes	No	Yes	Quite a bit	Most of the time	Most of the time
2023-05-18	2023-05-18	317	OK	1	Female	31	Married	Christianity		Tertiary	Nurse		Inpatient ward		Shai-Osudoku hospital	5	Shai-osudoku	2000	Public	5	Permanent	No position		Not at all	No	Yes	7	5	No	Yes	A mix of day, evening and nights	No	Full time	No	Not at all	Moderately	Almost no stress at all	Don't know	Yes	Most of the time	Yes	Yes	Yes	Yes	Yes	Yes	Moderately	Most of the time	Most of the time
2023-05-18	2023-05-18	298	OK	1	Male	29	Single	Christianity		Tertiary	Nurse		Inpatient ward		Shai-Osudoku hospital	3	Shai-osudoku	2000	Public	4	Permanent	No position		Occasionally	No	No	4	5	No	Yes	Night only	No	Full time	No	Occasionally	Quite a bit	A moderate amount of stress	No	Yes	Sometimes	Yes	Yes	Yes	Yes	Yes	Yes	Moderately	Most of the time	Most of the time
2023-05-18	2023-05-18	318	OK	1	Female	36	Married	Christianity		Tertiary	Nurse		Inpatient ward		Shai-Osudoku hospital	1	Shai-osudoku	2400	Public	12	Permanent	No position		Not at all	No	No	7	5	No	No	A mix of day, evening and nights	No	Full time	No	Not at all	Moderately	Almost no stress at all	Yes	Yes	Most of the time	Yes	Yes	Yes	Yes	Yes	No	Quite a bit	Most of the time	Most of the time
2023-05-18	2023-05-18	425	OK	1	Male	27	Single	Christianity		Tertiary	Laboratory staff		Laboratory		Achimota Hospital	1	Okaikwei	1500	Public	2	Contract	No position		Not at all	Yes	Yes	8	7	No	No	Day only	Yes	Full time	No	Frequently	Extremely	A lot of stress	Yes	Yes	Rarely	Yes	Yes	Yes	Yes	Yes	Yes	A little bit	Rarely	Sometimes
2023-05-18	2023-05-18	347	OK	1	Male	38	Married	Christianity		Tertiary	Doctor		Others	Radiology	Achimota Hospital	1	Okaikwei	10000	Public	12	Permanent	Head of Department		Occasionally	No	Yes	7	5	No	No	Day only	Yes	Full time	No	Frequently	Quite a bit	A moderate amount of stress	Yes	Yes	Sometimes	Yes	Yes	No	No	No	Yes	A little bit	Sometimes	Sometimes
2023-05-18	2023-05-18	349	OK	1	Male	54	Married	Christianity		Tertiary	Nurse		Inpatient ward		Achimota Hospital	21	Okaikwei	4500	Public	29	Permanent	Head of Department		Occasionally	Yes	Yes	8	5	Yes	No	Day only	Yes	Full time	No	Occasionally	Extremely	A moderate amount of stress	Yes	Yes	Always	Yes	Yes	Yes	Yes	Yes	Yes	Extremely	Always	Always
2023-05-18	2023-05-18	348	OK	1	Male	35	Single	Christianity		Tertiary	Nurse		Emergency room		Achimota Hospital	3	Okaikwei	3500	Public	6	Permanent	No position		Occasionally	No	Yes	6	5	No	Yes	Day only	Yes	Full time	No	Not at all	Extremely	A moderate amount of stress	Don't know	Don't know	Sometimes	Yes	Yes	Yes	Yes	No	Yes	Extremely	Always	Most of the time
2023-05-18	2023-05-18	390	OK	1	Male	30	Married	Christianity		Tertiary	Physiotherapist		Physiotherapy unit		Achimota Hospital	2	Okaikwei	3000	Public	6	Permanent	No position		Not at all	No	Yes	6	5	No	Yes	Day only	No	Full time	No	Occasionally	Quite a bit	A moderate amount of stress	No	No	Sometimes	Yes	Yes	No	Yes	Yes	Yes	Moderately	Sometimes	Most of the time
2023-05-18	2023-05-18	350	OK	1	Female	25	Single	Christianity		Tertiary	Nurse		Intensive care unit		Achimota Hospital	5	Okaikwei	3600	Public	5	Permanent	No position		Not at all	No	Yes	5	5	No	No	Day only	No	Full time	No	Occasionally	Extremely	A lot of stress	Yes	Yes	Always	Yes	Yes	Yes	Yes	Yes	Yes	Extremely	Always	Always
2023-05-18	2023-05-18	314	OK	1	Female	36	Married	Christianity		Tertiary	Midwife		Inpatient ward		Shai-Osudoku hospital	5	Shai-osudoku	5000	Public	13	Permanent	No position		Occasionally	No	No	6	5	No	Yes	A mix of day, evening and nights	No	Full time	No	Occasionally	Quite a bit	A moderate amount of stress	Yes	Yes	Most of the time	Yes	Yes	Yes	Yes	Yes	Yes	Quite a bit	Most of the time	Always
2023-05-18	2023-05-18	319	OK	1	Female	36	Married	Christianity		Tertiary	Midwife		Inpatient ward		Shai-Osudoku hospital	4	Shai-osudoku	5000	Public	15	Permanent	No position		Frequently	No	No	6	5	No	Yes	A mix of day, evening and nights	Yes	Full time	No	Occasionally	Extremely	A lot of stress	Yes	Yes	Sometimes	Yes	Yes	Yes	Yes	Yes	Yes	Quite a bit	Rarely	Sometimes
2023-05-18	2023-05-18	321	OK	1	Female	38	Married	Christianity		Tertiary	Midwife		Inpatient ward		Shai-Osudoku hospital	8	Shai-osudoku	3000	Public	13	Permanent	No position		Not at all	No	No	4	5	No	Yes	A mix of day, evening and nights	No	Full time	No	Frequently	Quite a bit	A lot of stress	No	No	Sometimes	Yes	Yes	Yes	Yes	Yes	Yes	Quite a bit	Always	Always
2023-05-18	2023-05-18	800	OK	1	Female	32	Married	Christianity		Tertiary	Midwife		Inpatient ward		Shai-Osudoku hospital	1	Shai-osudoku	3000	Public	4	Permanent	No position		Occasionally	No	Yes	8	5	No	Yes	A mix of day, evening and nights	Yes	Full time	No	Frequently	Extremely	A moderate amount of stress	Yes	Yes	Most of the time	Yes	Yes	Yes	Yes	Yes	Yes	Moderately	Most of the time	Most of the time
2023-05-18	2023-05-18	109	OK	1	Female	42	Married	Christianity		Tertiary	Laboratory staff		Laboratory		Ga North Municpal Hospital	4	Ga North	6000	Public	19	Permanent	Supervisor		Occasionally	No	No	7	5	No	Yes	Day only	Yes	Full time	No	Occasionally	Quite a bit	A moderate amount of stress	Don't know	No	Most of the time	Yes	Yes	Yes	Yes	No	Yes	A little bit	Most of the time	Most of the time
2023-05-18	2023-05-18	229	OK	1	Male	28	Married	Christianity		Tertiary	Laboratory staff		Laboratory		Ga North Municpal Hospital	1	Ga North	3000	Public	10	Permanent	Head of Department		Occasionally	Yes	Yes	8	5	No	No	Day only	Yes	Full time	No	Occasionally	Extremely	A moderate amount of stress	Yes	Yes	Sometimes	Yes	Yes	Yes	Yes	Yes	Yes	Extremely	Always	Most of the time
2023-05-18	2023-05-18	218	OK	1	Female	25	Single	Christianity		Tertiary	Midwife		Inpatient ward		Shai-Osudoku hospital	1	Shai-osudoku	500	Public	1	Permanent	No position		Occasionally	Yes	No	8	5	No	Yes	A mix of day, evening and nights	Yes	Full time	Yes	Occasionally	Quite a bit	A moderate amount of stress	Don't know	Don't know	Sometimes	Yes	Yes	Yes	Yes	No	Yes	Quite a bit	Sometimes	Most of the time
2023-05-18	2023-05-18	329	OK	1	Female	30	Single	Christianity		Tertiary	Nurse		Inpatient ward		Shai-Osudoku hospital	4	Shai-osudoku	3500	Public	7	Permanent	No position		Occasionally	No	No	6	5	No	No	A mix of day, evening and nights	No	Full time	No	Occasionally	Moderately	A moderate amount of stress	Yes	Yes	Always	Yes	Yes	Yes	Yes	Yes	Yes	Moderately	Always	Most of the time
2023-05-18	2023-05-18	328	OK	1	Female	28	Married	Christianity		Tertiary	Nurse		Inpatient ward		Shai-Osudoku hospital	2	Shai-osudoku	1500	Public	3	Permanent	No position		Occasionally	No	No	5	5	No	No	Day only	No	Full time	No	Occasionally	Extremely	A lot of stress	Yes	Yes	Most of the time	Yes	Yes	Yes	Yes	Yes	Yes	Moderately	Most of the time	Always
2023-05-18	2023-05-18	301	OK	1	Female	37	Single	Christianity		Tertiary	Physiotherapist		Physiotherapy unit		Shai-Osudoku hospital	6	Shai-osudoku	5000	Public	11	Permanent	Head of Department		Occasionally	No	No	7	5	No	No	Day only	No	Full time	No	Frequently	Extremely	A lot of stress	Don't know	Yes	Sometimes	Yes	Yes	No	Yes	No	Yes	Moderately	Most of the time	Most of the time
2023-05-18	2023-05-18	332	OK	1	Male	35	Married	Christianity		Tertiary	Laboratory staff		Laboratory		Shai-Osudoku hospital	7	Shai-osudoku	2000	Public	11	Permanent	No position		Not at all	No	Yes	6	5	No	No	Day only	No	Full time	No	Frequently	Extremely	A lot of stress	Yes	Yes	Always	Yes	Yes	Yes	Yes	Yes	Yes	Extremely	Always	Always
2023-05-18	2023-05-18	300	OK	1	Male	39	Married	Christianity		Tertiary	Laboratory staff		Laboratory		Shai-Osudoku hospital	15	Shai-osudoku	5000	Public	15	Permanent	No position		Occasionally	No	No	6	5	No	No	A mix of day, evening and nights	No	Full time	No	Frequently	Quite a bit	A lot of stress	Yes	Yes	Most of the time	Yes	Yes	Yes	Yes	Yes	Yes	Quite a bit	Always	Most of the time
2023-05-18	2023-05-18	333	OK	1	Female	32	Single	Christianity		Tertiary	Laboratory staff		Laboratory		Shai-Osudoku hospital	2	Shai-osudoku	1	Public	2	Permanent	No position		Occasionally	No	No	6	5	No	Yes	Day only	Yes	Full time	No	Frequently	Extremely	A lot of stress	Yes	Yes	Most of the time	Yes	Yes	Yes	Yes	No	Yes	Quite a bit	Always	Always
2023-05-18	2023-05-18	343	OK	1	Female	47	Married	Christianity		Secondary	Orderlies		cleaning and laundry		Ga North Municpal Hospital	5	Ga North	1700	Public	5	Permanent	No position		Occasionally	No	Yes	6	6	No	Yes	Evening/swing only	No	Full time	No	Frequently	Extremely	A lot of stress	Don't know	Don't know	Rarely	Yes	Yes	Yes	Yes	Yes	Yes	Not at all	Never	Rarely
2023-05-18	2023-05-18	352	OK	1	Female	51	Married	Christianity		Tertiary	Nurse		Inpatient ward		Tema General Hospital	20	Tema Municipal Assembly	6000	Public	24	Permanent	Supervisor		Occasionally	No	No	6	5	No	No	Day only	No	Full time	No	Frequently	Extremely	A lot of stress	Yes	Yes	Sometimes	Yes	Yes	Yes	Yes	No	Yes	Moderately	Most of the time	Most of the time
2023-05-18	2023-05-18	351	OK	1	Female	29	Single	Christianity		Tertiary	Nurse		Inpatient ward		Tema General Hospital	2	Tema Municipal Assembly	1500	Public	2	Permanent	No position		Not at all	No	No	8	4	No	No	A mix of day, evening and nights	No	Full time	No	Occasionally	Extremely	A moderate amount of stress	Yes	Yes	Sometimes	Yes	Yes	Yes	Yes	No	Yes	Moderately	Always	Always
2023-05-18	2023-05-20	214	OK	1	Female	32	Married	Christianity		Tertiary	Midwife		Outpatient area		Shai-Osudoku hospital	3	Shai-osudoku	2500	Public	3	Permanent	No position		Occasionally	Yes	No	6	5	No	No	Day only	No	Full time	No	Occasionally	Quite a bit	A moderate amount of stress	Don't know	Don't know	Sometimes	Yes	Yes	Yes	Yes	Yes	Yes	Moderately	Sometimes	Sometimes
2023-05-20	2023-05-20	306	OK	1	Female	28	Single	Christianity		Tertiary	Midwife		Inpatient ward		Shai-Osudoku hospital	2	Shai-osudoku	1800	Public	2	Permanent	No position		Not at all	No	No	6	5	No	Yes	Day only	No	Part time	No	Frequently	Extremely	A lot of stress	Don't know	Don't know	Sometimes	Yes	Yes	Yes	Yes	No	No	Quite a bit	Sometimes	Sometimes
2023-05-20	2023-05-20	387	OK	1	Female	32	Single	Christianity		Tertiary	Nurse		Theatre		Tema General Hospital	8	Tema Municipal Assembly	2500	Public	10	Permanent	No position		Occasionally	No	Yes	7	5	No	No	A mix of day, evening and nights	No	Full time	No	Frequently	Quite a bit	A moderate amount of stress	Yes	Yes	Most of the time	Yes	Yes	No	Yes	Yes	Yes	Quite a bit	Most of the time	Most of the time
2023-05-20	2023-05-20	394	OK	1	Female	34	Married	Christianity		Tertiary	Nurse		Inpatient ward		Tema General Hospital	10	Tema Municipal Assembly	3000	Public	10	Permanent	No position		Occasionally	No	No	6	5	No	No	A mix of day, evening and nights	No	Full time	No	Occasionally	Moderately	A moderate amount of stress	Yes	Yes	Most of the time	Yes	Yes	Yes	Yes	No	Yes	Quite a bit	Most of the time	Most of the time
2023-05-20	2023-05-20	384	OK	1	Female	43	Married	Christianity		Tertiary	Nurse		Theatre		Tema General Hospital	7	Tema Municipal Assembly	3000	Public	16	Permanent	Supervisor		Occasionally	No	Yes	6	5	No	No	Day only	No	Full time	No	Frequently	Moderately	A lot of stress	Don't know	Don't know	Sometimes	Yes	Yes	No	Yes	Yes	Yes	A little bit	Always	Most of the time
2023-05-20	2023-05-20	448	OK	1	Female	30	Single	Christianity		Secondary	Orderlies		cleaning and laundry		Achimota Hospital	1	Okaikwei	600	Public	5	Contract	No position		Occasionally	No	No	6	7	No	No	Day only	No	Part time	Yes	Occasionally	A little bit	A moderate amount of stress	Yes	Yes	Always	Yes	Yes	Yes	Yes	Yes	Yes	A little bit	Never	Always
2023-05-20	2023-05-20	281	OK	1	Female	44	Single	Christianity		Tertiary	Midwife		Inpatient ward		Weija_Gbawe Municipal Hospital	13	Weija_Gbawe	4000	Public	20	Permanent	Supervisor		Occasionally	No	No	6	5	No	No	A mix of day, evening and nights	Yes	Full time	No	Frequently	Extremely	A lot of stress	Yes	Yes	Always	Yes	Yes	Yes	Yes	Yes	No	Moderately	Always	Always
2023-05-23	2023-05-23	5555	OK	1	Female	28	Divorced	Christianity		Tertiary	Nurse		Inpatient ward		Nyaho Medical Centre	8	Korle-Klottey	500	Private	10	Permanent	No position		Not at all	No	Yes	6	5	No	No	A mix of day, evening and nights	Yes	Full time	No	Occasionally	Moderately	A moderate amount of stress	Yes	Yes	Sometimes	Yes	Yes	Yes	Yes	Yes	No	Moderately	Sometimes	Always
2023-05-23	2023-05-23	151151	OK	1	Female	36	Single	Christianity		Secondary	Orderlies		Inpatient ward		Nyaho Medical Centre	3	Korle-Klottey	1500	Private	11	Permanent	No position		Occasionally	No	No	6	5	No	Yes	Day only	Yes	Full time	No	Occasionally	Extremely	A lot of stress	Yes	Don't know	Most of the time	Yes	Yes	Yes	Yes	Yes	No	Moderately	Most of the time	Always
2023-05-23	2023-05-23	130130	OK	1	Male	33	Single	Christianity		Secondary	Orderlies		cleaning and laundry		Nyaho Medical Centre	8	Korle-Klottey	1000	Private	8	Permanent	No position		Not at all	Yes	No	7	5	No	Yes	Day only	Yes	Full time	Yes	Not at all	Not at all	A moderate amount of stress	Don't know	Don't know	Sometimes	Yes	Yes	Yes	Yes	Yes	Yes	A little bit	Always	Most of the time
2023-05-23	2023-05-23	129129	OK	1	Female	30	Married	Christianity		Secondary	Orderlies		cleaning and laundry		Nyaho Medical Centre	3	Korle-Klottey	1500	Private	4	Permanent	No position		Not at all	No	Yes	8	6	No	Yes	A mix of day, evening and nights	Yes	Full time	No	Occasionally	Moderately	A moderate amount of stress	Yes	Yes	Always	Yes	Yes	Yes	Yes	Yes	No	Moderately	Most of the time	Most of the time
2023-05-23	2023-05-23	448448	OK	1	Female	30	Single	Christianity		Secondary	Orderlies		cleaning and laundry		Achimota Hospital	1	Okaikwei	600	Public	5	Contract	No position		Occasionally	No	No	6	7	No	No	Day only	No	Part time	Yes	Occasionally	A little bit	A moderate amount of stress	Yes	Yes	Always	Yes	Yes	Yes	Yes	Yes	Yes	A little bit	Never	Always
2023-05-23	2023-05-23	343343	OK	1	Female	47	Married	Christianity		Secondary	Orderlies		cleaning and laundry		Ga North Municpal Hospital	5	Ga North	1700	Public	5	Permanent	No position		Occasionally	No	Yes	6	6	No	Yes	Evening/swing only	No	Full time	No	Frequently	Extremely	A lot of stress	Don't know	Don't know	Rarely	Yes	Yes	Yes	Yes	Yes	Yes	Not at all	Never	Rarely
2023-05-23	2023-05-23	1212	OK	1	Female	30	Single	Christianity		Tertiary	Orderlies		Inpatient ward		Nyaho Medical Centre	1	Korle-Klottey	800	Private	6	Permanent	No position		Occasionally	No	Yes	10	4	No	Yes	A mix of day, evening and nights	No	Full time	No	Occasionally	Moderately	A moderate amount of stress	Yes	Yes	Always	No	Yes	Yes	Yes	Yes	Yes	Extremely	Always	Always
2023-05-23	2023-05-23	8282	OK	1	Male	39	Married	Christianity		Secondary	Orderlies		cleaning and laundry		Nyaho Medical Centre	12	Korle-Klottey	12	Private	12	Permanent	Supervisor		Occasionally	No	No	6	5	No	Yes	Day only	Yes	Full time	No	Occasionally	Extremely	A lot of stress	Yes	Yes	Most of the time	Yes	Yes	Yes	No	Yes	Yes	Extremely	Always	Always
2023-05-23	2023-05-23	8181	OK	1	Male	48	Married	Christianity		Secondary	Laundry staff		cleaning and laundry		Nyaho Medical Centre	11	Korle-Klottey	1500	Private	16	Permanent	Supervisor		Not at all	No	Yes	7	5	No	No	Day only	No	Full time	No	Not at all	A little bit	A moderate amount of stress	Yes	Yes	Always	Yes	Yes	Yes	No	Yes	Yes	Extremely	Always	Always
2023-05-20	2023-05-24	914	OK	1	Female	29	Married	Christianity		Tertiary	Nurse		Others	ANC	Tema General Hospital	1	Tema Municipal Assembly	500	Public	2	Permanent	No position		Occasionally	No	No	6	5	No	No	Day only	No	Full time	No	Occasionally	Moderately	A moderate amount of stress	Yes	Yes	Sometimes	Yes	Yes	Yes	No	No	Yes	Moderately	Never	Always
2023-05-24	2023-05-24	913	OK	1	Female	39	Married	Christianity		Tertiary	Nurse		Outpatient area		Tema General Hospital	5	Tema Municipal Assembly	2000	Public	13	Permanent	Supervisor		Occasionally	Yes	No	8	5	No	No	Day only	No	Full time	No	Occasionally	Moderately	A moderate amount of stress	Yes	Don't know	Sometimes	Yes	Yes	No	No	No	No	A little bit	Always	Most of the time
2023-05-24	2023-05-24	912	OK	1	Female	30	Single	Christianity		Tertiary	Nurse		Others	ANC	Tema General Hospital	2	Tema Municipal Assembly	400	Public	3	Permanent	No position		Not at all	No	Yes	7	5	No	Yes	Day only	No	Full time	No	Occasionally	Quite a bit	A moderate amount of stress	No	No	Most of the time	Yes	Yes	Yes	No	Yes	No	A little bit	Always	Always
2023-05-24	2023-05-24	911	OK	1	Female	39	Married	Christianity		Tertiary	Nurse		Inpatient ward		Tema General Hospital	18	Tema Municipal Assembly	5000	Public	18	Permanent	Head of Department		Occasionally	Yes	Yes	6	5	No	No	Day only	No	Full time	Yes	Frequently	Extremely	A moderate amount of stress	Yes	Yes	Rarely	Yes	Yes	Yes	No	No	Yes	Quite a bit	Sometimes	Sometimes
2023-05-24	2023-05-24	910	OK	1	Female	38	Married	Christianity		Tertiary	Nurse		Inpatient ward		Tema General Hospital	5	Tema Municipal Assembly	3000	Public	11	Permanent	No position		Occasionally	Yes	No	8	5	No	No	Day only	No	Full time	No	Occasionally	Moderately	A moderate amount of stress	Don't know	Don't know	Sometimes	Yes	Yes	No	No	No	Yes	Not at all	Most of the time	Most of the time
2023-05-24	2023-05-24	414	OK	1	Female	30	Single	Christianity		Tertiary	Nurse		Inpatient ward		Achimota Hospital	1	Okaikwei	300	Public	1	Permanent	No position		Occasionally	No	Yes	8	5	No	No	A mix of day, evening and nights	No	Full time	No	Occasionally	Quite a bit	A moderate amount of stress	Don't know	Don't know	Most of the time	Yes	Yes	No	Yes	Yes	No	A little bit	Most of the time	Most of the time
2023-05-24	2023-05-29	418418	OK	1	Female	28	Single	Christianity		Tertiary	Nurse		Inpatient ward		Achimota Hospital	2	Okaikwei	2000	Public	4	Permanent	No position		Not at all	No	Yes	8	5	No	No	A mix of day, evening and nights	No	Full time	No	Occasionally	Moderately	A moderate amount of stress	Don't know	Yes	Always	Yes	Yes	Yes	No	Yes	No	Moderately	Sometimes	Always
2023-05-24	2023-05-24	417	OK	1	Female	38	Married	Christianity		Tertiary	Nurse		Inpatient ward		Achimota Hospital	9	Okaikwei	9	Public	1500	Permanent	No position		Occasionally	No	Yes	5	5	No	No	A mix of day, evening and nights	No	Full time	No	Not at all	A little bit	A moderate amount of stress	No	No	Rarely	No	Yes	Yes	Yes	No	Yes	A little bit	Most of the time	Most of the time
2023-05-24	2023-05-24	415	OK	1	Female	35	Married	Islamic		Tertiary	Nurse		Inpatient ward		Achimota Hospital	10	Okaikwei	4000	Public	12	Permanent	No position		Occasionally	No	No	6	5	No	No	Day only	Yes	Full time	No	Frequently	Extremely	A lot of stress	Yes	Yes	Rarely	Yes	Yes	Yes	No	Yes	Yes	A little bit	Sometimes	Rarely
2023-05-24	2023-05-24	413	OK	1	Female	30	Married	Christianity		Tertiary	Midwife		Inpatient ward		Achimota Hospital	1	Okaikwei	1200	Public	8	Permanent	No position		Not at all	No	Yes	7	5	No	Yes	A mix of day, evening and nights	Yes	Full time	No	Occasionally	Moderately	A moderate amount of stress	Yes	Yes	Sometimes	Yes	Yes	Yes	Yes	Yes	Yes	Moderately	Most of the time	Always
2023-05-24	2023-05-24	402	OK	1	Female	30	Married	Christianity		Tertiary	Nurse		Inpatient ward		Achimota Hospital	3	Okaikwei	2000	Public	3	Permanent	No position		Occasionally	No	No	8	5	No	No	Day only	No	Full time	No	Occasionally	Moderately	A moderate amount of stress	Yes	Yes	Always	Yes	Yes	Yes	Yes	Yes	Yes	Moderately	Sometimes	Sometimes
2023-05-24	2023-05-24	401	OK	1	Female	40	Married	Christianity		Tertiary	Nurse		Outpatient area		Achimota Hospital	10	Okaikwei	4000	Public	15	Permanent	No position		Not at all	No	Yes	6	5	No	No	Day only	No	Full time	No	Occasionally	Moderately	A moderate amount of stress	Yes	Yes	Rarely	Yes	Yes	Yes	Yes	Yes	No	Quite a bit	Most of the time	Most of the time
2023-05-24	2023-05-24	416	OK	1	Female	25	Single	Christianity		Tertiary	Nurse		Inpatient ward		Achimota Hospital	1	Okaikwei	600	Public	1	Permanent	No position		Not at all	No	Yes	8	5	No	No	A mix of day, evening and nights	No	Full time	No	Occasionally	Moderately	A moderate amount of stress	Yes	Yes	Sometimes	Yes	Yes	Yes	Yes	Yes	Yes	Moderately	Sometimes	Most of the time
2023-05-24	2023-05-24	346	OK	1	Female	30	Single	Christianity		Tertiary	Nurse		consulting		Achimota Hospital	3	Okaikwei	500	Public	5	Permanent	No position		Occasionally	No	No	8	5	No	No	Day only	No	Full time	No	Occasionally	Moderately	A moderate amount of stress	Yes	Yes	Most of the time	Yes	Yes	Yes	Yes	Yes	Yes	Quite a bit	Most of the time	Most of the time
2023-05-24	2023-05-24	428	OK	1	Female	36	Married	Christianity		Tertiary	Nurse		Inpatient ward		Achimota Hospital	13	Okaikwei	3000	Public	13	Permanent	Supervisor		Occasionally	No	Yes	8	5	No	No	Day only	No	Full time	No	Occasionally	Quite a bit	A moderate amount of stress	Yes	Yes	Most of the time	Yes	Yes	Yes	Yes	Yes	No	Moderately	Most of the time	Most of the time
2023-05-24	2023-05-24	378	OK	1	Female	40	Single	Christianity		Tertiary	Midwife		Inpatient ward		Tema General Hospital	12	Tema Municipal Assembly	5000	Public	12	Permanent	No position		Occasionally	No	Yes	8	6	No	No	A mix of day, evening and nights	No	Full time	No	Occasionally	Quite a bit	A moderate amount of stress	Yes	Yes	Most of the time	Yes	Yes	Yes	Yes	Yes	Yes	Extremely	Always	Always
2023-05-24	2023-05-24	398	OK	1	Female	42	Single	Christianity		Tertiary	Midwife		Inpatient ward		Tema General Hospital	12	Tema Municipal Assembly	2000	Public	12	Permanent	No position		Occasionally	No	No	8	5	No	Yes	A mix of day, evening and nights	No	Full time	Yes	Occasionally	Extremely	A moderate amount of stress	No	No	Sometimes	Yes	Yes	Yes	Yes	No	Yes	Not at all	Sometimes	Sometimes
2023-05-24	2023-05-24	400	OK	1	Female	27	Married	Christianity		Tertiary	Midwife		Inpatient ward		Tema General Hospital	1	Tema Municipal Assembly	5000	Public	3	Permanent	No position		Occasionally	No	No	8	5	No	Yes	A mix of day, evening and nights	No	Full time	No	Frequently	Extremely	A lot of stress	Yes	Yes	Most of the time	Yes	Yes	No	Yes	No	Yes	Moderately	Most of the time	Most of the time
2023-05-24	2023-05-24	399	OK	1	Female	45	Divorced	Christianity		Tertiary	Midwife		Inpatient ward		Tema General Hospital	17	Tema Municipal Assembly	5000	Public	24	Permanent	No position		Occasionally	No	No	8	5	No	No	Day only	No	Full time	No	Frequently	Moderately	A lot of stress	No	No	Sometimes	Yes	Yes	Yes	Yes	Yes	Yes	Moderately	Always	Always
2023-05-24	2023-05-24	386	OK	1	Female	37	Married	Christianity		Tertiary	Nurse		Inpatient ward		Tema General Hospital	3	Tema Municipal Assembly	2000	Public	12	Permanent	No position		Occasionally	Yes	No	4	5	No	Yes	A mix of day, evening and nights	No	Full time	No	Frequently	Extremely	A lot of stress	Yes	No	Most of the time	Yes	Yes	Yes	Yes	Yes	Yes	Moderately	Most of the time	Most of the time
2023-05-24	2023-05-24	383	OK	1	Female	35	Single	Christianity		Secondary	Orderlies		Theatre		Tema General Hospital	1	Tema Municipal Assembly	1000	Public	3	Contract	No position		Frequently	Yes	No	6	4	No	No	A mix of day, evening and nights	Yes	Full time	No	Frequently	Extremely	A lot of stress	Yes	Don't know	Most of the time	Yes	Yes	Yes	Yes	No	Yes	Not at all	Sometimes	Sometimes
2023-05-24	2023-05-24	382	OK	1	Male	38	Divorced	Christianity		Secondary	Orderlies		Theatre		Tema General Hospital	2	Tema Municipal Assembly	500	Public	3	Contract	No position		Occasionally	Yes	Yes	6	4	No	Yes	A mix of day, evening and nights	Yes	Full time	No	Frequently	Extremely	A lot of stress	Yes	Yes	Most of the time	Yes	Yes	Yes	Yes	Yes	Yes	Not at all	Sometimes	Sometimes
2023-05-24	2023-05-24	397	OK	1	Female	38	Single	Christianity		Tertiary	Midwife		Inpatient ward		Tema General Hospital	5	Tema Municipal Assembly	2000	Public	5	Permanent	No position		Frequently	No	No	5	6	No	Yes	A mix of day, evening and nights	No	Full time	No	Frequently	Quite a bit	A lot of stress	Don't know	Yes	Sometimes	Yes	Yes	Yes	Yes	No	Yes	Not at all	Most of the time	Most of the time
2023-05-24	2023-05-24	396	OK	1	Female	43	Married	Christianity		Tertiary	Midwife		Inpatient ward		Tema General Hospital	20	Tema Municipal Assembly	6000	Public	22	Permanent	Supervisor		Not at all	No	No	5	5	No	Yes	Day only	Yes	Full time	Yes	Frequently	Extremely	A lot of stress	Yes	Yes	Most of the time	Yes	Yes	Yes	Yes	No	Yes	Quite a bit	Most of the time	Most of the time
2023-05-24	2023-05-29	228	OK	1	Male	37	Single	Christianity		Tertiary	Laboratory staff		Laboratory		Achimota Hospital	1	Okaikwei	1500	Public	7	Permanent	Supervisor		Not at all	No	No	8	5	No	No	A mix of day, evening and nights	No	Part time	No	Occasionally	Moderately	A moderate amount of stress	Yes	Yes	Sometimes	Yes	Yes	Yes	No	Yes	Yes	Moderately	Sometimes	Rarely
2023-05-24	2023-05-25	379	OK	1	Female	42	Married	Christianity		Tertiary	Orderlies		Inpatient ward		Tema General Hospital	10	Tema Municipal Assembly	700	Public	12	Contract	No position		Not at all	No	No	4	6	No	Yes	Day only	No	Full time	No	Frequently	Quite a bit	A lot of stress	Don't know	Yes	Most of the time	Yes	Yes	Yes	Yes	Yes	Yes	Quite a bit	Always	Always
2023-05-25	2023-05-25	380	OK	1	Female	49	Married	Christianity		Tertiary	Midwife		Inpatient ward		Tema General Hospital	5	Tema Municipal Assembly	3000	Public	22	Permanent	No position		Not at all	No	Yes	5	5	No	Yes	Day only	No	Full time	Yes	Frequently	Quite a bit	A lot of stress	Yes	Yes	Sometimes	Yes	Yes	Yes	Yes	Yes	Yes	Extremely	Always	Always
2023-05-25	2023-05-25	374	OK	1	Female	31	Single	Christianity		Tertiary	Nurse		Theatre		Tema General Hospital	1	Tema Municipal Assembly	2000	Public	3	Permanent	No position		Occasionally	No	No	8	5	No	Yes	A mix of day, evening and nights	No	Full time	No	Occasionally	Extremely	A moderate amount of stress	Yes	Yes	Sometimes	Yes	Yes	No	Yes	Yes	Yes	Quite a bit	Always	Sometimes
2023-05-25	2023-05-25	375	OK	1	Female	28	Single	Christianity		Tertiary	Midwife		Intensive care unit		Tema General Hospital	4	Tema Municipal Assembly	1200	Public	4	Permanent	No position		Occasionally	Yes	Yes	4	5	No	Yes	A mix of day, evening and nights	Yes	Full time	No	Frequently	Extremely	A lot of stress	Yes	Yes	Most of the time	Yes	Yes	Yes	Yes	Yes	Yes	A little bit	Always	Always
2023-05-25	2023-05-25	373	OK	1	Female	37	Married	Christianity		Tertiary	Nurse		Theatre		Tema General Hospital	4	Tema Municipal Assembly	4800	Public	8	Permanent	No position		Occasionally	No	Yes	8	5	No	No	A mix of day, evening and nights	No	Full time	No	Occasionally	Moderately	A moderate amount of stress	Yes	Yes	Always	Yes	Yes	Yes	Yes	Yes	No	Extremely	Always	Always
2023-05-25	2023-05-25	372	OK	1	Female	36	Married	Christianity		Tertiary	Nurse		Theatre		Tema General Hospital	2	Tema Municipal Assembly	3000	Public	13	Permanent	No position		Occasionally	No	Yes	5	5	Yes	No	A mix of day, evening and nights	No	Full time	No	Occasionally	Moderately	A moderate amount of stress	Don't know	Don't know	Most of the time	Yes	Yes	Yes	Yes	Yes	Yes	Quite a bit	Most of the time	Most of the time
2023-05-25	2023-05-25	405	OK	1	Female	29	Single	Christianity		Tertiary	Nurse		Inpatient ward		Tema General Hospital	2	Tema Municipal Assembly	2000	Public	2	Permanent	No position		Not at all	No	Yes	5	5	No	Yes	A mix of day, evening and nights	No	Part time	Yes	Frequently	Extremely	A moderate amount of stress	Yes	Yes	Sometimes	Yes	Yes	No	Yes	No	Yes	A little bit	Always	Sometimes
2023-05-25	2023-05-25	406	OK	1	Female	30	Single	Christianity		Tertiary	Nurse		Inpatient ward		Tema General Hospital	2	Tema Municipal Assembly	2500	Public	2	Permanent	No position		Occasionally	No	No	7	6	No	Yes	A mix of day, evening and nights	Yes	Full time	No	Occasionally	Extremely	A moderate amount of stress	No	Don't know	Sometimes	No	Yes	Yes	Yes	No	Yes	Moderately	Most of the time	Sometimes
2023-05-25	2023-05-25	404	OK	1	Female	28	Single	Christianity		Tertiary	Nurse		Inpatient ward		Tema General Hospital	2	Tema Municipal Assembly	2000	Public	2	Permanent	No position		Occasionally	Yes	No	8	5	No	No	A mix of day, evening and nights	No	Full time	No	Occasionally	Extremely	A moderate amount of stress	No	Don't know	Sometimes	Yes	Yes	No	Yes	No	Yes	Moderately	Most of the time	Most of the time
2023-05-25	2023-05-25	408	OK	1	Female	34	Married	Christianity		Tertiary	Nurse		Inpatient ward		Tema General Hospital	3	Tema Municipal Assembly	2000	Public	6	Permanent	No position		Occasionally	No	No	7	5	No	Yes	Day only	No	Full time	No	Occasionally	Moderately	A moderate amount of stress	Don't know	Yes	Sometimes	Yes	Yes	Yes	Yes	Yes	Yes	A little bit	Most of the time	Sometimes
2023-05-25	2023-05-25	361	OK	1	Female	40	Married	Christianity		Tertiary	Laboratory staff		Laboratory		Tema General Hospital	7	Tema Municipal Assembly	3000	Public	13	Permanent	Supervisor		Occasionally	No	No	5	5	No	Yes	Day only	Yes	Full time	No	Frequently	Quite a bit	A moderate amount of stress	Yes	Yes	Most of the time	No	Yes	Yes	Yes	Yes	Yes	Quite a bit	Always	Most of the time
2023-05-25	2023-05-25	362	OK	1	Male	28	Single	Christianity		Tertiary	Laboratory staff		Laboratory		Tema General Hospital	1	Tema Municipal Assembly	2000	Public	3	Permanent	No position		Occasionally	Yes	Yes	8	5	No	Yes	A mix of day, evening and nights	No	Full time	Yes	Occasionally	Quite a bit	A moderate amount of stress	Yes	Yes	Sometimes	Yes	Yes	Yes	No	Yes	Yes	Moderately	Most of the time	Sometimes
2023-05-25	2023-05-25	393	OK	1	Male	37	Single	Christianity		Tertiary	Laboratory staff		Laboratory		Tema General Hospital	6	Tema Municipal Assembly	3500	Public	12	Permanent	Supervisor		Occasionally	No	No	4	5	No	Yes	Day only	Yes	Full time	No	Frequently	Quite a bit	A moderate amount of stress	Yes	Yes	Most of the time	Yes	Yes	Yes	No	No	Yes	Quite a bit	Always	Most of the time
2023-05-25	2023-05-25	364	OK	1	Male	40	Single	Christianity		Tertiary	Laboratory staff		Laboratory		Tema General Hospital	7	Tema Municipal Assembly	4000	Public	13	Permanent	Supervisor		Occasionally	No	No	6	5	No	Yes	A mix of day, evening and nights	Yes	Full time	No	Frequently	Extremely	A lot of stress	Yes	Yes	Most of the time	Yes	Yes	Yes	Yes	Yes	Yes	Moderately	Always	Most of the time
2023-05-25	2023-05-25	360	OK	1	Male	35	Married	Christianity		Tertiary	Laboratory staff		Laboratory		Tema General Hospital	7	Tema Municipal Assembly	4000	Public	8	Permanent	Supervisor		Not at all	No	Yes	4	3	No	Yes	Night only	Yes	Full time	Yes	Occasionally	Moderately	A moderate amount of stress	Don't know	Yes	Most of the time	Yes	Yes	Yes	Yes	Yes	No	A little bit	Most of the time	Always
2023-05-25	2023-05-25	359	OK	1	Male	45	Single	Christianity		Tertiary	Physiotherapist		Physiotherapy unit		Tema General Hospital	11	Tema Municipal Assembly	4000	Public	15	Permanent	Supervisor		Not at all	No	Yes	7	5	No	No	Day only	No	Full time	No	Frequently	Quite a bit	A moderate amount of stress	Yes	Yes	Most of the time	Yes	Yes	Yes	No	No	Yes	Quite a bit	Always	Always
2023-05-25	2023-05-29	270	OK	1	Female	31	Married	Christianity		Tertiary	Nurse		Inpatient ward		Weija_Gbawe Municipal Hospital	2	Weija_Gbawe	2000	Public	2	Permanent	No position		Occasionally	No	Yes	7	5	No	No	Day only	No	Full time	No	Occasionally	Moderately	A moderate amount of stress	Yes	Yes	Rarely	Yes	Yes	No	No	Yes	Yes	Moderately	Most of the time	Most of the time
2023-05-25	2023-05-25	294	OK	1	Female	37	Married	Christianity		Tertiary	Midwife		Inpatient ward		Weija_Gbawe Municipal Hospital	7	Weija_Gbawe	4000	Public	10	Permanent	No position		Occasionally	No	No	6	6	No	Yes	Day only	No	Full time	No	Occasionally	A little bit	A moderate amount of stress	Yes	Yes	Most of the time	Yes	Yes	Yes	Yes	No	No	A little bit	Most of the time	Most of the time
2023-05-25	2023-05-25	277	OK	1	Female	38	Married	Christianity		Tertiary	Midwife		Inpatient ward		Weija_Gbawe Municipal Hospital	8	Weija_Gbawe	3000	Public	15	Permanent	Supervisor		Occasionally	No	Yes	6	5	No	Yes	Day only	No	Full time	No	Occasionally	Moderately	A moderate amount of stress	Yes	Yes	Sometimes	Yes	Yes	Yes	Yes	Yes	Yes	A little bit	Sometimes	Most of the time
2023-05-25	2023-05-25	271	OK	1	Female	39	Married	Christianity		Tertiary	Nurse		Theatre		Weija_Gbawe Municipal Hospital	10	Weija_Gbawe	3000	Public	12	Permanent	Head of Department		Occasionally	No	Yes	6	5	No	Yes	Day only	No	Full time	No	Occasionally	Extremely	A lot of stress	No	Yes	Always	Yes	Yes	Yes	Yes	Yes	Yes	Quite a bit	Always	Always
2023-05-25	2023-05-25	285	OK	1	Female	37	Married	Christianity		Tertiary	Midwife		Outpatient area		Weija_Gbawe Municipal Hospital	2	Weija_Gbawe	4000	Public	10	Permanent	No position		Occasionally	No	No	7	5	No	No	Day only	No	Full time	No	Occasionally	Moderately	A moderate amount of stress	Yes	Yes	Most of the time	Yes	Yes	Yes	Yes	Yes	No	Moderately	Sometimes	Sometimes
2023-05-25	2023-05-25	284	OK	1	Female	37	Single	Christianity		Tertiary	Midwife		Others	ANC	Weija_Gbawe Municipal Hospital	7	Weija_Gbawe	4500	Public	13	Permanent	No position		Occasionally	No	Yes	5	6	No	Yes	A mix of day, evening and nights	Yes	Full time	No	Frequently	Quite a bit	A moderate amount of stress	Yes	Yes	Most of the time	Yes	Yes	Yes	No	Yes	Yes	Quite a bit	Always	Most of the time
2023-05-25	2023-05-25	288	OK	1	Female	31	Married	Christianity		Tertiary	Midwife		consulting		Weija_Gbawe Municipal Hospital	5	Weija_Gbawe	1500	Public	8	Permanent	Supervisor		Occasionally	No	Yes	6	5	No	Yes	Day only	Yes	Full time	No	Frequently	Quite a bit	A moderate amount of stress	Yes	Yes	Sometimes	Yes	Yes	Yes	Yes	Yes	Yes	Quite a bit	Most of the time	Most of the time
2023-05-25	2023-05-25	291	OK	1	Female	47	Married	Christianity		Tertiary	Midwife		Others	ANC	Weija_Gbawe Municipal Hospital	3	Weija_Gbawe	5500	Public	23	Permanent	Supervisor		Occasionally	No	Yes	5	5	No	Yes	Day only	Yes	Full time	No	Occasionally	Quite a bit	A lot of stress	Don't know	Don't know	Sometimes	Yes	Yes	Yes	No	Yes	Yes	Extremely	Most of the time	Most of the time
2023-05-25	2023-05-25	279	OK	1	Female	59	Married	Christianity		Tertiary	Midwife		Outpatient area		Weija_Gbawe Municipal Hospital	14	Weija_Gbawe	6000	Public	30	Permanent	Supervisor		Occasionally	No	Yes	7	5	No	No	Day only	No	Full time	No	Frequently	Moderately	A lot of stress	Yes	Yes	Always	Yes	Yes	Yes	Yes	No	No	Moderately	Always	Always
2023-05-25	2023-05-25	280	OK	1	Female	53	Married	Islamic		Tertiary	Midwife		Inpatient ward		Weija_Gbawe Municipal Hospital	29	Weija_Gbawe	5000	Public	10	Permanent	Supervisor		Occasionally	No	No	6	5	No	Yes	Day only	Yes	Full time	No	Frequently	Extremely	A lot of stress	Yes	Yes	Always	Yes	Yes	Yes	No	Yes	No	Moderately	Always	Always
2023-05-25	2023-05-25	211	OK	1	Female	28	Single	Islamic		Tertiary	Nurse		Outpatient area		Weija_Gbawe Municipal Hospital	1	Weija_Gbawe	500	Public	2	Contract	No position		Not at all	No	Yes	6	5	No	No	Day only	Yes	Full time	Yes	Occasionally	Moderately	A moderate amount of stress	Yes	Yes	Most of the time	Yes	Yes	Yes	Yes	Yes	No	Extremely	Most of the time	Most of the time
2023-05-25	2023-05-25	210	OK	1	Female	33	Married	Christianity		Tertiary	Nurse		Outpatient area		Weija_Gbawe Municipal Hospital	10	Weija_Gbawe	2500	Public	10	Permanent	No position		Occasionally	No	No	5	5	No	Yes	Day only	No	Full time	No	Frequently	Quite a bit	A moderate amount of stress	Yes	Yes	Sometimes	Yes	Yes	Yes	Yes	Yes	Yes	Moderately	Most of the time	Most of the time
2023-05-25	2023-05-25	289	OK	1	Female	28	Married	Christianity		Tertiary	Midwife		consulting		Weija_Gbawe Municipal Hospital	2	Weija_Gbawe	1000	Public	4	Permanent	No position		Occasionally	No	No	8	5	No	No	Day only	Yes	Full time	No	Occasionally	Moderately	A moderate amount of stress	Yes	Yes	Most of the time	Yes	Yes	Yes	Yes	Yes	Yes	Quite a bit	Most of the time	Most of the time
2023-05-25	2023-05-25	287	OK	1	Female	35	Married	Christianity		Tertiary	Midwife		consulting		Weija_Gbawe Municipal Hospital	5	Weija_Gbawe	3500	Public	7	Permanent	Supervisor		Occasionally	No	No	8	5	No	Yes	Day only	Yes	Full time	Yes	Occasionally	Quite a bit	A moderate amount of stress	Yes	Yes	Most of the time	Yes	Yes	Yes	Yes	Yes	Yes	Quite a bit	Most of the time	Most of the time
2023-05-25	2023-05-25	293	OK	1	Female	30	Married	Christianity		Tertiary	Midwife		Inpatient ward		Weija_Gbawe Municipal Hospital	1	Weija_Gbawe	5000	Public	12	Permanent	No position		Occasionally	No	Yes	6	5	No	Yes	Day only	No	Full time	No	Not at all	Extremely	A moderate amount of stress	Yes	Yes	Sometimes	Yes	Yes	Yes	No	Yes	Yes	Moderately	Always	Always
2023-05-25	2023-05-25	900	OK	1	Female	33	Single	Christianity		Tertiary	Midwife		consulting		Weija_Gbawe Municipal Hospital	3	Weija_Gbawe	2000	Public	8	Permanent	No position		Occasionally	Yes	Yes	7	5	No	Yes	Day only	No	Full time	No	Frequently	Extremely	A lot of stress	Don't know	Don't know	Sometimes	Yes	Yes	Yes	Yes	No	Yes	A little bit	Most of the time	Most of the time
2023-05-25	2023-05-25	272	OK	1	Female	26	Single	Christianity		Tertiary	Nurse		Emergency room		Weija_Gbawe Municipal Hospital	1	Weija_Gbawe	500	Public	1	Permanent	No position		Not at all	No	Yes	7	5	No	No	A mix of day, evening and nights	Yes	Full time	No	Occasionally	Extremely	A lot of stress	Yes	Yes	Sometimes	Yes	Yes	No	Yes	Yes	No	Extremely	Always	Most of the time
2023-05-25	2023-05-25	273	OK	1	Male	34	Single	Christianity		Tertiary	Nurse		Inpatient ward		Weija_Gbawe Municipal Hospital	3	Weija_Gbawe	1900	Public	3	Permanent	Supervisor		Occasionally	Yes	No	6	5	No	Yes	Day only	Yes	Full time	No	Frequently	Extremely	A lot of stress	Don't know	Yes	Sometimes	Yes	Yes	Yes	Yes	Yes	Yes	Moderately	Always	Always
2023-05-25	2023-05-25	950	OK	1	Female	24	Single	Christianity		Tertiary	Midwife		Emergency room		Weija_Gbawe Municipal Hospital	1	Weija_Gbawe	1200	Public	1	Contract	No position		Not at all	No	No	8	5	No	No	A mix of day, evening and nights	No	Part time	No	Occasionally	Moderately	A moderate amount of stress	Yes	Yes	Sometimes	No	Yes	Yes	No	No	Yes	Quite a bit	Sometimes	Sometimes
2023-05-26	2023-05-26	213	OK	1	Female	33	Single	Christianity		Tertiary	Nurse		Inpatient ward		Weija_Gbawe Municipal Hospital	5	Weija_Gbawe	2500	Public	5	Permanent	No position		Not at all	No	Yes	8	5	No	No	A mix of day, evening and nights	No	Full time	No	Occasionally	Quite a bit	A lot of stress	Yes	Yes	Most of the time	Yes	Yes	Yes	Yes	Yes	Yes	A little bit	Most of the time	Sometimes
2023-05-26	2023-05-26	269	OK	1	Female	25	Married	Christianity		Tertiary	Nurse		Others	Pediatric	Weija_Gbawe Municipal Hospital	10	Weija_Gbawe	4000	Public	12	Permanent	No position		Occasionally	No	Yes	5	5	No	No	Day only	No	Full time	No	Occasionally	Moderately	A moderate amount of stress	Don't know	Yes	Sometimes	Yes	Yes	No	Yes	No	No	A little bit	Rarely	Sometimes
2023-05-25	2023-05-26	469	OK	1	Female	29	Married	Christianity		Tertiary	Doctor		Emergency room		LEKMA Hospital	1	Ledzokuku	2000	Public	2	Permanent	No position		Not at all	No	No	7	6	No	Yes	A mix of day, evening and nights	Yes	Full time	No	Frequently	Extremely	A lot of stress	Yes	Don't know	Most of the time	Yes	Yes	Yes	Yes	No	Yes	A little bit	Most of the time	Rarely
2023-05-26	2023-05-26	316	OK	1	Male	41	Married	Christianity		Tertiary	Doctor		consulting		LEKMA Hospital	10	Ledzokuku	10000	Public	14	Permanent	No position		Occasionally	No	Yes	8	5	No	Yes	A mix of day, evening and nights	Yes	Full time	No	Frequently	Extremely	A moderate amount of stress	Yes	Yes	Always	Yes	Yes	Yes	Yes	Yes	Yes	Quite a bit	Always	Most of the time
2023-05-26	2023-05-26	490	OK	1	Female	30	Married	Christianity		Tertiary	Nurse		Theatre		LEKMA Hospital	4	Ledzokuku	1000	Public	4	Permanent	No position		Not at all	No	Yes	7	5	No	No	A mix of day, evening and nights	No	Full time	No	Frequently	Extremely	A lot of stress	Yes	Yes	Sometimes	Yes	No	Yes	Yes	Yes	Yes	Moderately	Most of the time	Most of the time
2023-05-26	2023-05-26	446	OK	1	Female	31	Married	Christianity		Tertiary	Nurse		Inpatient ward		LEKMA Hospital	3	Ledzokuku	5000	Public	3	Permanent	No position		Not at all	No	No	8	6	No	No	A mix of day, evening and nights	Yes	Full time	No	Frequently	Moderately	A moderate amount of stress	Don't know	No	Never	Yes	Yes	Yes	Yes	Yes	No	Not at all	Rarely	Never
2023-05-26	2023-05-26	464	OK	1	Female	34	Single	Christianity		Tertiary	Nurse		Inpatient ward		LEKMA Hospital	2	Ledzokuku	3500	Public	2	Permanent	No position		Not at all	No	Yes	8	6	No	No	A mix of day, evening and nights	No	Full time	No	Occasionally	Moderately	A moderate amount of stress	Yes	Yes	Rarely	Yes	Yes	Yes	Yes	Yes	No	Moderately	Always	Always
2023-05-26	2023-05-26	342	OK	1	Female	45	Single	Christianity		Secondary	Orderlies		cleaning and laundry		Ga North Municpal Hospital	4	Ga North	1500	Public	4	Permanent	Supervisor		Occasionally	No	Yes	7	6	No	Yes	Evening/swing only	No	Full time	No	Frequently	Extremely	A lot of stress	No	Yes	Never	Yes	Yes	Yes	Yes	Yes	No	Not at all	Rarely	Rarely
2023-05-26	2023-05-26	216	OK	1	Female	25	Single	Islamic		Tertiary	Midwife		Outpatient area		Shai-Osudoku hospital	1	Shai-osudoku	500	Public	1	Permanent	No position		Occasionally	No	Yes	6	6	No	No	Day only	No	Full time	No	Not at all	Moderately	A moderate amount of stress	Yes	Yes	Sometimes	Yes	Yes	Yes	Yes	No	Yes	A little bit	Never	Always
2023-05-26	2023-05-26	215	OK	1	Female	23	Single	Christianity		Tertiary	Midwife		Outpatient area		Shai-Osudoku hospital	1	Shai-osudoku	800	Public	1	Permanent	No position		Not at all	No	Yes	6	5	No	No	Day only	Yes	Part time	No	Frequently	Extremely	A lot of stress	Don't know	Don't know	Sometimes	Yes	Yes	Yes	Yes	Yes	Yes	A little bit	Sometimes	Sometimes
2023-05-26	2023-05-26	409	OK	1	Male	29	Single	Christianity		Secondary	Orderlies		cleaning and laundry		Shai-Osudoku hospital	3	Shai-osudoku	1500	Public	3	Permanent	No position		Occasionally	No	Yes	6	6	No	No	Evening/swing only	No	Full time	No	Frequently	Extremely	A moderate amount of stress	No	Yes	Rarely	Yes	Yes	Yes	Yes	Yes	Yes	Not at all	Sometimes	Sometimes
2023-05-26	2023-05-29	410	OK	1	Male	32	Single	Christianity		Secondary	Orderlies		cleaning and laundry		Weija_Gbawe Municipal Hospital	2	Weija_Gbawe	1600	Public	2	Permanent	No position		Occasionally	No	Yes	6	6	No	No	Evening/swing only	No	Full time	No	Frequently	Extremely	A lot of stress	No	Yes	Sometimes	Yes	Yes	Yes	Yes	Yes	Yes	A little bit	Rarely	Sometimes
2023-05-26	2023-05-26	340	OK	1	Female	40	Married	Christianity		Secondary	Orderlies		cleaning and laundry		Shai-Osudoku hospital	6	Shai-osudoku	1500	Public	6	Permanent	Supervisor		Occasionally	No	Yes	5	6	No	Yes	Evening/swing only	No	Full time	No	Frequently	Extremely	A lot of stress	No	Yes	Never	Yes	Yes	Yes	Yes	Yes	Yes	Not at all	Sometimes	Sometimes
2023-05-26	2023-05-26	212	OK	1	Female	35	Married	Christianity		Tertiary	Nurse		Inpatient ward		Weija_Gbawe Municipal Hospital	14	Weija_Gbawe	4000	Public	14	Permanent	Supervisor		Occasionally	No	No	5	5	No	Yes	Day only	No	Full time	No	Occasionally	Moderately	A moderate amount of stress	Yes	Yes	Most of the time	Yes	Yes	Yes	Yes	Yes	Yes	Quite a bit	Most of the time	Most of the time
2023-05-26	2023-05-26	251	OK	1	Female	33	Married	Christianity		Tertiary	Midwife		Others	LAbour ward	Ga North Municpal Hospital	5	Ga North	2000	Public	7	Permanent	Head of Department		Not at all	No	Yes	5	6	No	Yes	A mix of day, evening and nights	Yes	Full time	No	Frequently	Extremely	A lot of stress	Yes	Yes	Always	Yes	Yes	Yes	Yes	Yes	No	Moderately	Most of the time	Always
2023-05-26	2023-05-26	295	OK	1	Female	26	Single	Christianity		Tertiary	Nurse		Theatre		Weija_Gbawe Municipal Hospital	1	Weija_Gbawe	2500	Public	4	Permanent	No position		Not at all	No	No	8	6	No	Yes	A mix of day, evening and nights	No	Full time	No	Occasionally	Moderately	A lot of stress	Yes	Yes	Always	Yes	Yes	Yes	Yes	Yes	No	Moderately	Sometimes	Always
2023-05-26	2023-05-26	296	OK	1	Female	26	Single	Christianity		Tertiary	Nurse		Theatre		Weija_Gbawe Municipal Hospital	1	Weija_Gbawe	1500	Public	1	Contract	No position		Not at all	No	No	8	5	No	No	A mix of day, evening and nights	No	Full time	No	Frequently	Moderately	A moderate amount of stress	Yes	Yes	Rarely	Yes	Yes	Yes	Yes	No	Yes	A little bit	Most of the time	Most of the time
2023-05-26	2023-05-26	157	OK	1	Female	24	Single	Christianity		Tertiary	Nurse		Inpatient ward		Ga North Municpal Hospital	2	Ga North	1000	Public	2	Permanent	No position		Not at all	No	No	8	6	No	Yes	A mix of day, evening and nights	Yes	Part time	No	Occasionally	Extremely	A lot of stress	Yes	Yes	Always	Yes	Yes	Yes	Yes	Yes	Yes	Extremely	Always	Always
2023-05-26	2023-05-26	241	OK	1	Female	24	Single	Christianity		Tertiary	Nurse		Inpatient ward		Ga North Municpal Hospital	1	Ga North	500	Public	3	Permanent	No position		Occasionally	No	Yes	8	6	No	Yes	A mix of day, evening and nights	No	Full time	No	Frequently	Moderately	A lot of stress	Yes	Yes	Most of the time	Yes	Yes	No	Yes	No	Yes	Quite a bit	Rarely	Sometimes
2023-05-26	2023-05-26	341	OK	1	Female	43	Married	Christianity		Secondary	Orderlies		cleaning and laundry		Ga North Municpal Hospital	7	Ga North	1800	Public	7	Permanent	No position		Occasionally	No	Yes	6	5	No	Yes	Evening/swing only	No	Full time	No	Frequently	Extremely	A lot of stress	No	Yes	Never	Yes	No	Yes	Yes	Yes	Yes	A little bit	Rarely	Sometimes
2023-05-26	2023-05-28	462	OK	1	Female	33	Single	Christianity		Tertiary	Nurse		Inpatient ward		LEKMA Hospital	4	Ledzokuku	4000	Public	4	Permanent	No position		Not at all	No	Yes	9	6	No	No	Day only	No	Full time	No	Occasionally	Quite a bit	A lot of stress	Yes	Yes	Sometimes	Yes	Yes	Yes	Yes	Yes	No	Moderately	Sometimes	Sometimes
2023-05-28	2023-05-30	315	OK	1	Female	44	Married	Christianity		Tertiary	Midwife		Inpatient ward		LEKMA Hospital	8	Ledzokuku	1000	Public	15	Permanent	Supervisor		Occasionally	No	No	6	5	No	No	Day only	No	Full time	No	Frequently	Extremely	A moderate amount of stress	Don't know	Yes	Most of the time	Yes	Yes	Yes	Yes	Yes	Yes	Moderately	Always	Most of the time
2023-05-28	2023-05-30	389	OK	1	Female	38	Married	Christianity		Tertiary	Midwife		Inpatient ward		LEKMA Hospital	2	Ledzokuku	3000	Public	17	Permanent	No position		Occasionally	No	No	7	5	No	Yes	Day only	No	Full time	No	Occasionally	Moderately	A moderate amount of stress	Yes	Yes	Sometimes	Yes	Yes	Yes	Yes	No	No	Quite a bit	Most of the time	Most of the time
2023-05-28	2023-05-28	444	OK	1	Female	39	Married	Christianity		Tertiary	Nurse		Inpatient ward		LEKMA Hospital	2	Ledzokuku	4000	Public	12	Permanent	No position		Not at all	No	No	8	5	No	No	A mix of day, evening and nights	Yes	Full time	No	Frequently	Extremely	A lot of stress	No	No	Sometimes	Yes	Yes	Yes	Yes	Yes	Yes	A little bit	Always	Sometimes
2023-05-28	2023-05-28	445	OK	1	Female	37	Married	Christianity		Tertiary	Nurse		Inpatient ward		LEKMA Hospital	9	Ledzokuku	2000	Public	9	Permanent	No position		Not at all	No	Yes	7	5	No	No	Day only	Yes	Full time	No	Frequently	Extremely	A lot of stress	Don't know	Yes	Rarely	Yes	Yes	Yes	Yes	Yes	No	Extremely	Most of the time	Most of the time
2023-05-28	2023-05-30	439	OK	1	Female	42	Married	Christianity		Tertiary	Physiotherapist		Physiotherapy unit		LEKMA Hospital	10	Ledzokuku	6000	Public	15	Permanent	Head of Department		Not at all	No	Yes	6	5	No	No	Day only	No	Full time	No	Frequently	Extremely	A moderate amount of stress	Yes	Yes	Sometimes	Yes	Yes	Yes	No	Yes	Yes	Extremely	Always	Always
2023-05-28	2023-05-28	491	OK	1	Female	33	Married	Christianity		Tertiary	Nurse		Theatre		LEKMA Hospital	7	Ledzokuku	4500	Public	8	Permanent	No position		Not at all	No	Yes	8	5	No	No	A mix of day, evening and nights	No	Full time	No	Occasionally	Quite a bit	A moderate amount of stress	No	No	Sometimes	Yes	Yes	Yes	Yes	Yes	No	Moderately	Sometimes	Most of the time
2023-05-28	2023-05-28	481	OK	1	Female	45	Married	Christianity		Tertiary	Midwife		Theatre		LEKMA Hospital	9	Ledzokuku	5000	Public	20	Permanent	No position		Not at all	Yes	No	8	5	No	Yes	A mix of day, evening and nights	Yes	Full time	Yes	Frequently	Extremely	A lot of stress	No	Don't know	Sometimes	Yes	Yes	Yes	Yes	Yes	Yes	Not at all	Rarely	Sometimes
2023-05-28	2023-05-28	482	OK	1	Female	35	Married	Christianity		Tertiary	Nurse		Theatre		LEKMA Hospital	6	Ledzokuku	6000	Public	20	Permanent	No position		Not at all	Yes	No	5	5	No	Yes	A mix of day, evening and nights	Yes	Full time	No	Frequently	Extremely	A lot of stress	No	Don't know	Sometimes	Yes	Yes	No	Yes	Yes	Yes	Not at all	Rarely	Sometimes
2023-05-28	2023-05-28	483	OK	1	Male	33	Married	Christianity		Tertiary	Nurse		Theatre		LEKMA Hospital	5	Ledzokuku	5000	Public	10	Permanent	No position		Not at all	No	Yes	6	3	No	No	A mix of day, evening and nights	No	Full time	No	Occasionally	Extremely	A moderate amount of stress	Don't know	Don't know	Always	Yes	Yes	Yes	Yes	Yes	Yes	A little bit	Always	Always
2023-05-28	2023-05-29	492	OK	1	Female	30	Married	Christianity		Tertiary	Nurse		Theatre		LEKMA Hospital	1	Ledzokuku	1500	Public	3	Permanent	No position		Occasionally	No	Yes	8	5	No	No	Day only	No	Full time	No	Frequently	Quite a bit	A moderate amount of stress	Don't know	Don't know	Most of the time	Yes	Yes	Yes	Yes	Yes	Yes	Quite a bit	Most of the time	Most of the time
2023-05-29	2023-05-29	495	OK	1	Female	38	Married	Christianity		Tertiary	Nurse		Theatre		LEKMA Hospital	12	Ledzokuku	3000	Public	12	Permanent	Supervisor		Occasionally	Yes	No	7	5	No	No	A mix of day, evening and nights	Yes	Full time	No	Occasionally	Moderately	A moderate amount of stress	Don't know	Don't know	Rarely	Yes	Yes	Yes	Yes	Yes	Yes	Extremely	Rarely	Sometimes
2023-05-29	2023-05-30	440440	OK	1	Female	35	Single	Christianity		Tertiary	Midwife		Intensive care unit		LEKMA Hospital	10	Ledzokuku	4000	Public	10	Permanent	No position		Not at all	No	Yes	5	5	No	No	Day only	No	Full time	Yes	Frequently	Extremely	A lot of stress	No	No	Rarely	Yes	Yes	Yes	No	Yes	Yes	A little bit	Always	Always
2023-05-29	2023-05-30	441	OK	1	Female	25	Single	Christianity		Tertiary	Midwife		Intensive care unit		LEKMA Hospital	2	Ledzokuku	900	Public	2	Contract	No position		Not at all	No	Yes	8	5	No	No	Day only	No	Full time	No	Frequently	Extremely	A lot of stress	No	No	Rarely	Yes	Yes	Yes	No	Yes	Yes	Quite a bit	Always	Always
2023-05-29	2023-05-29	443	OK	1	Female	27	Single	Christianity		Tertiary	Physiotherapist		Physiotherapy unit		LEKMA Hospital	2	Ledzokuku	1000	Public	2	Contract	No position		Not at all	No	No	6	5	No	Yes	Day only	No	Full time	No	Frequently	Extremely	A lot of stress	No	No	Rarely	Yes	No	Yes	No	Yes	Yes	A little bit	Sometimes	Most of the time
2023-05-29	2023-05-30	442	OK	1	Female	32	Single	Christianity		Tertiary	Midwife		Physiotherapy unit		LEKMA Hospital	8	Ledzokuku	3500	Public	8	Permanent	No position		Not at all	No	No	6	5	No	No	Day only	No	Full time	No	Frequently	Extremely	A lot of stress	No	No	Rarely	Yes	Yes	Yes	No	Yes	Yes	Moderately	Always	Always
2023-05-29	2023-05-29	900	OK	1	Female	52	Single	Christianity		Secondary	Orderlies		Inpatient ward		LEKMA Hospital	13	Ledzokuku	1500	Public	13	Contract	No position		Occasionally	No	Yes	4	5	No	Yes	Day only	No	Full time	No	Frequently	Extremely	A moderate amount of stress	Don't know	Don't know	Rarely	No	Yes	No	No	No	Yes	A little bit	Rarely	Sometimes
2023-05-29	2023-05-29	433	OK	1	Female	25	Single	Christianity		Tertiary	Nurse		Inpatient ward		LEKMA Hospital	1	Ledzokuku	500	Public	1	Permanent	No position		Occasionally	No	No	5	4	No	No	A mix of day, evening and nights	Yes	Part time	No	Occasionally	Quite a bit	A moderate amount of stress	Yes	Don't know	Sometimes	No	Yes	Yes	Yes	Yes	No	Moderately	Always	Always
2023-05-29	2023-05-29	395	OK	1	Female	26	Single	Christianity		Tertiary	Nurse		Inpatient ward		LEKMA Hospital	1	Ledzokuku	1000	Public	2	Permanent	No position		Occasionally	No	No	6	5	No	No	A mix of day, evening and nights	No	Full time	No	Occasionally	Quite a bit	A moderate amount of stress	Yes	Yes	Sometimes	Yes	Yes	Yes	Yes	Yes	Yes	Quite a bit	Most of the time	Most of the time
2023-05-29	2023-05-29	293	OK	1	Female	20	Single	Christianity		Tertiary	Nurse		Inpatient ward		LEKMA Hospital	1	Ledzokuku	1000	Public	2	Permanent	No position		Occasionally	No	No	6	5	No	No	A mix of day, evening and nights	No	Full time	No	Occasionally	Quite a bit	A moderate amount of stress	Yes	Yes	Sometimes	Yes	Yes	Yes	Yes	Yes	Yes	Quite a bit	Most of the time	Most of the time
2023-05-29	2023-05-29	901	OK	1	Female	23	Single	Christianity		Tertiary	Nurse		Inpatient ward		LEKMA Hospital	1	Ledzokuku	1200	Public	1	Permanent	No position		Not at all	No	Yes	8	5	No	Yes	A mix of day, evening and nights	No	Part time	Yes	Occasionally	Quite a bit	A moderate amount of stress	Don't know	Yes	Always	Yes	Yes	Yes	Yes	Yes	Yes	A little bit	Always	Always
2023-05-29	2023-05-29	902	OK	1	Female	25	Divorced	Christianity		Tertiary	Nurse		Inpatient ward		LEKMA Hospital	12	Ledzokuku	3000	Public	12	Permanent	No position		Occasionally	No	No	7	6	No	No	A mix of day, evening and nights	Yes	Full time	No	Occasionally	Extremely	A moderate amount of stress	Yes	Yes	Sometimes	Yes	Yes	Yes	Yes	Yes	No	Quite a bit	Most of the time	Sometimes
2023-05-29	2023-05-29	7171	OK	1	Male	30	Single	Christianity		Tertiary	Doctor		consulting		Ga North Municpal Hospital	1	Ga North	3000	Public	3	Contract	No position		Not at all	No	Yes	6	5	No	Yes	Day only	Yes	Full time	No	Occasionally	Quite a bit	A moderate amount of stress	Don't know	Don't know	Sometimes	Yes	Yes	Yes	No	No	No	Quite a bit	Most of the time	Sometimes
2023-05-29	2023-05-29	7878	OK	1	Female	32	Married	Christianity		Tertiary	Doctor		consulting		Ga North Municpal Hospital	1	Ga North	2500	Public	3	Contract	No position		Occasionally	No	Yes	5	6	No	No	A mix of day, evening and nights	Yes	Full time	No	Occasionally	Quite a bit	A moderate amount of stress	No	No	Always	Yes	Yes	No	Yes	Yes	No	A little bit	Most of the time	Most of the time
2023-05-29	2023-05-29	2525	OK	1	Female	30	Single	Christianity		Tertiary	Doctor		consulting		Ga North Municpal Hospital	1	Ga North	4000	Public	2	Permanent	No position		Occasionally	Yes	No	5	5	No	Yes	A mix of day, evening and nights	Yes	Full time	No	Occasionally	Quite a bit	A moderate amount of stress	Yes	Don't know	Always	Yes	Yes	Yes	Yes	No	No	Moderately	Sometimes	Always
2023-05-29	2023-05-29	241241	OK	1	Female	24	Single	Christianity		Tertiary	Nurse		Inpatient ward		Ga North Municpal Hospital	1	Ga North	500	Public	3	Permanent	No position		Occasionally	No	Yes	8	6	No	Yes	A mix of day, evening and nights	No	Full time	No	Frequently	Moderately	A lot of stress	Yes	Yes	Most of the time	Yes	Yes	No	Yes	No	Yes	Quite a bit	Rarely	Sometimes
2023-05-29	2023-05-29	241242	OK	1	Female	24	Single	Christianity		Tertiary	Nurse		Inpatient ward		Ga North Municpal Hospital	1	Ga North	500	Public	3	Permanent	No position		Occasionally	No	Yes	8	6	No	Yes	A mix of day, evening and nights	No	Full time	No	Frequently	Moderately	A lot of stress	Yes	Yes	Most of the time	Yes	Yes	No	Yes	No	Yes	Quite a bit	Rarely	Sometimes
2023-05-29	2023-05-29	157157	OK	1	Female	24	Single	Christianity		Tertiary	Nurse		Inpatient ward		Ga North Municpal Hospital	2	Ga North	1000	Public	2	Permanent	No position		Not at all	No	No	8	6	No	Yes	A mix of day, evening and nights	Yes	Part time	No	Occasionally	Extremely	A lot of stress	Yes	Yes	Always	Yes	Yes	Yes	Yes	Yes	Yes	Extremely	Always	Always
2023-05-29	2023-05-29	236236	OK	1	Female	30	Single	Christianity		Tertiary	Nurse		Theatre		Ga North Municpal Hospital	4	Ga North	1000	Public	4	Permanent	Supervisor		Occasionally	No	Yes	6	5	No	Yes	A mix of day, evening and nights	Yes	Full time	No	Frequently	Moderately	A lot of stress	Yes	Yes	Sometimes	Yes	Yes	Yes	Yes	Yes	No	Moderately	Most of the time	Most of the time
2023-05-29	2023-05-29	156156	OK	1	Male	36	Married	Christianity		Tertiary	Nurse		Emergency room		Ga North Municpal Hospital	4	Ga North	2000	Public	10	Permanent	No position		Occasionally	Yes	No	9	6	No	No	A mix of day, evening and nights	No	Full time	No	Occasionally	Moderately	A moderate amount of stress	Yes	Yes	Always	Yes	Yes	No	Yes	Yes	Yes	Not at all	Always	Always
2023-05-29	2023-05-29	235235	OK	1	Female	35	Married	Christianity		Tertiary	Nurse		Inpatient ward		Ga North Municpal Hospital	4	Ga North	4000	Public	4	Permanent	Head of Department		Occasionally	No	Yes	6	5	No	Yes	Day only	No	Full time	No	Occasionally	Moderately	A moderate amount of stress	Yes	Yes	Most of the time	Yes	Yes	Yes	Yes	Yes	No	Extremely	Always	Sometimes
2023-05-29	2023-05-29	247247	OK	1	Female	30	Married	Christianity		Tertiary	Nurse		Outpatient area		Ga North Municpal Hospital	3	Ga North	2500	Public	4	Permanent	No position		Not at all	No	No	6	5	No	No	Day only	No	Full time	No	Frequently	Quite a bit	A lot of stress	Don't know	Don't know	Sometimes	Yes	Yes	No	Yes	No	Yes	A little bit	Rarely	Rarely
2023-05-29	2023-05-29	246246	OK	1	Female	29	Married	Christianity		Tertiary	Nurse		Outpatient area		Ga North Municpal Hospital	4	Ga North	3000	Public	10	Permanent	No position		Occasionally	No	No	6	6	No	Yes	A mix of day, evening and nights	No	Full time	No	Frequently	Quite a bit	A lot of stress	Yes	Yes	Never	Yes	Yes	No	Yes	Yes	Yes	A little bit	Rarely	Sometimes
2023-05-29	2023-05-29	153153	OK	1	Female	27	Single	Christianity		Tertiary	Nurse		Inpatient ward		Ga North Municpal Hospital	2	Ga North	3500	Public	3	Permanent	No position		Not at all	No	No	6	6	No	Yes	A mix of day, evening and nights	No	Full time	No	Frequently	Extremely	A lot of stress	Yes	Yes	Rarely	No	Yes	Yes	Yes	Yes	Yes	Not at all	Always	Sometimes
2023-05-29	2023-05-29	152152	OK	1	Female	25	Married	Christianity		Tertiary	Nurse		Inpatient ward		Ga North Municpal Hospital	1	Ga North	3500	Public	5	Permanent	No position		Occasionally	No	Yes	6	6	No	Yes	A mix of day, evening and nights	Yes	Full time	No	Frequently	Extremely	A lot of stress	Yes	Yes	Sometimes	No	Yes	Yes	Yes	No	Yes	Not at all	Always	Sometimes
2023-05-29	2023-05-29	155155	OK	1	Female	35	Married	Islamic		Tertiary	Nurse		Inpatient ward		Ga North Municpal Hospital	24	Ga North	1000	Public	3	Permanent	Supervisor		Not at all	No	No	8	6	No	Yes	A mix of day, evening and nights	No	Full time	No	Frequently	Extremely	A lot of stress	Yes	Yes	Rarely	Yes	Yes	Yes	Yes	Yes	Yes	Not at all	Always	Sometimes
2023-05-29	2023-05-29	154154	OK	1	Female	34	Married	Christianity		Tertiary	Nurse		Inpatient ward		Ga North Municpal Hospital	1	Ga North	3500	Public	5	Permanent	No position		Occasionally	No	Yes	6	6	No	Yes	A mix of day, evening and nights	Yes	Full time	No	Frequently	Extremely	A lot of stress	Yes	Yes	Sometimes	No	Yes	Yes	Yes	No	Yes	Not at all	Always	Sometimes
2023-05-29	2023-05-29	3232	OK	1	Female	26	Single	Christianity		Tertiary	Nurse		Inpatient ward		Ga North Municpal Hospital	1	Ga North	2000	Public	3	Permanent	Supervisor		Occasionally	No	Yes	6	5	No	No	Day only	No	Full time	No	Frequently	Moderately	A moderate amount of stress	Don't know	Yes	Rarely	Yes	Yes	Yes	Yes	No	Yes	Quite a bit	Most of the time	Most of the time
2023-05-29	2023-05-29	3131	OK	1	Female	25	Single	Christianity		Tertiary	Nurse		Inpatient ward		Ga North Municpal Hospital	1	Ga North	1800	Public	2	Permanent	No position		Occasionally	No	No	6	4	No	No	A mix of day, evening and nights	Yes	Full time	No	Occasionally	Moderately	A moderate amount of stress	Yes	Yes	Sometimes	Yes	Yes	Yes	Yes	Yes	Yes	Quite a bit	Sometimes	Most of the time
2023-05-29	2023-05-29	240240	OK	1	Female	38	Married	Christianity		Tertiary	Midwife		Inpatient ward		Ga North Municpal Hospital	2	Ga North	2000	Public	15	Permanent	Supervisor		Occasionally	No	No	6	6	No	Yes	Day only	No	Full time	No	Occasionally	Moderately	A lot of stress	No	No	Sometimes	Yes	Yes	Yes	Yes	No	Yes	A little bit	Always	Sometimes
2023-05-29	2023-05-29	3737	OK	1	Female	30	Married	Christianity		Tertiary	Midwife		Inpatient ward		Ga North Municpal Hospital	1	Ga North	2000	Public	10	Permanent	No position		Occasionally	No	No	8	4	No	Yes	A mix of day, evening and nights	Yes	Full time	No	Occasionally	Moderately	A moderate amount of stress	Don't know	Don't know	Most of the time	Yes	Yes	Yes	Yes	Yes	No	Quite a bit	Most of the time	Sometimes
2023-05-29	2023-05-29	3636	OK	1	Female	23	Single	Christianity		Tertiary	Midwife		Intensive care unit		Ga North Municpal Hospital	4	Ga North	1000	Public	4	Contract	No position		Occasionally	No	No	9	4	No	No	A mix of day, evening and nights	No	Full time	No	Occasionally	Extremely	A moderate amount of stress	Yes	No	Sometimes	Yes	Yes	Yes	Yes	Yes	No	A little bit	Most of the time	Most of the time
2023-05-29	2023-05-29	316316	OK	1	Male	41	Married	Christianity		Tertiary	Doctor		consulting		Achimota Hospital	10	Okaikwei	10000	Public	14	Permanent	No position		Occasionally	No	Yes	8	5	No	Yes	A mix of day, evening and nights	Yes	Full time	No	Frequently	Extremely	A moderate amount of stress	Yes	Yes	Always	Yes	Yes	Yes	Yes	Yes	Yes	Quite a bit	Always	Most of the time
2023-05-29	2023-05-29	469469	OK	1	Female	29	Married	Christianity		Tertiary	Doctor		Emergency room		Achimota Hospital	1	Okaikwei	2000	Public	2	Permanent	No position		Not at all	No	No	7	6	No	Yes	A mix of day, evening and nights	Yes	Full time	No	Frequently	Extremely	A lot of stress	Yes	Don't know	Most of the time	Yes	Yes	Yes	Yes	No	Yes	A little bit	Most of the time	Rarely
2023-05-29	2023-05-29	347347	OK	1	Male	38	Married	Christianity		Tertiary	Doctor		Others	Radiology	Achimota Hospital	1	Okaikwei	10000	Public	12	Permanent	Head of Department		Occasionally	No	Yes	7	5	No	No	Day only	Yes	Full time	No	Frequently	Quite a bit	A moderate amount of stress	Yes	Yes	Sometimes	Yes	Yes	No	No	No	Yes	A little bit	Sometimes	Sometimes
2023-05-29	2023-05-29	428428	OK	1	Female	36	Married	Christianity		Tertiary	Nurse		Inpatient ward		Achimota Hospital	13	Okaikwei	3000	Public	13	Permanent	Supervisor		Occasionally	No	Yes	8	5	No	No	Day only	No	Full time	No	Occasionally	Quite a bit	A moderate amount of stress	Yes	Yes	Most of the time	Yes	Yes	Yes	Yes	Yes	No	Moderately	Most of the time	Most of the time
2023-05-29	2023-05-29	346	OK	1	Female	30	Single	Christianity		Tertiary	Nurse		consulting		Achimota Hospital	3	Okaikwei	500	Public	5	Permanent	No position		Occasionally	No	No	8	5	No	No	Day only	No	Full time	No	Occasionally	Moderately	A moderate amount of stress	Yes	Yes	Most of the time	Yes	Yes	Yes	Yes	Yes	Yes	Quite a bit	Most of the time	Most of the time
2023-05-29	2023-05-29	346346	OK	1	Female	30	Single	Christianity		Tertiary	Nurse		consulting		Achimota Hospital	3	Okaikwei	500	Public	5	Permanent	No position		Occasionally	No	No	8	5	No	No	Day only	No	Full time	No	Occasionally	Moderately	A moderate amount of stress	Yes	Yes	Most of the time	Yes	Yes	Yes	Yes	Yes	Yes	Quite a bit	Most of the time	Most of the time
2023-05-29	2023-05-29	416416	OK	1	Female	25	Single	Christianity		Tertiary	Nurse		Inpatient ward		Achimota Hospital	1	Okaikwei	600	Public	1	Permanent	No position		Not at all	No	Yes	8	5	No	No	A mix of day, evening and nights	No	Full time	No	Occasionally	Moderately	A moderate amount of stress	Yes	Yes	Sometimes	Yes	Yes	Yes	Yes	Yes	Yes	Moderately	Sometimes	Most of the time
2023-05-29	2023-05-29	401401	OK	1	Female	40	Married	Christianity		Tertiary	Nurse		Outpatient area		Achimota Hospital	10	Okaikwei	4000	Public	15	Permanent	No position		Not at all	No	Yes	6	5	No	No	Day only	No	Full time	No	Occasionally	Moderately	A moderate amount of stress	Yes	Yes	Rarely	Yes	Yes	Yes	Yes	Yes	No	Quite a bit	Most of the time	Most of the time
2023-05-29	2023-05-29	402402	OK	1	Female	30	Married	Christianity		Tertiary	Nurse		Inpatient ward		Achimota Hospital	3	Okaikwei	2000	Public	3	Permanent	No position		Occasionally	No	No	8	5	No	No	Day only	No	Full time	No	Occasionally	Moderately	A moderate amount of stress	Yes	Yes	Always	Yes	Yes	Yes	Yes	Yes	Yes	Moderately	Sometimes	Sometimes
2023-05-29	2023-05-29	415	OK	1	Female	35	Married	Islamic		Tertiary	Nurse		Inpatient ward		Achimota Hospital	10	Okaikwei	4000	Public	12	Permanent	No position		Occasionally	No	No	6	5	No	No	Day only	Yes	Full time	No	Frequently	Extremely	A lot of stress	Yes	Yes	Rarely	Yes	Yes	Yes	No	Yes	Yes	A little bit	Sometimes	Rarely
2023-05-29	2023-05-29	415415	OK	1	Female	35	Married	Islamic		Tertiary	Nurse		Inpatient ward		Achimota Hospital	10	Okaikwei	4000	Public	12	Permanent	No position		Occasionally	No	No	6	5	No	No	Day only	Yes	Full time	No	Frequently	Extremely	A lot of stress	Yes	Yes	Rarely	Yes	Yes	Yes	No	Yes	Yes	A little bit	Sometimes	Rarely
2023-05-29	2023-05-29	417417	OK	1	Female	38	Married	Christianity		Tertiary	Nurse		Inpatient ward		Achimota Hospital	9	Okaikwei	9	Public	1500	Permanent	No position		Occasionally	No	Yes	5	5	No	No	A mix of day, evening and nights	No	Full time	No	Not at all	A little bit	A moderate amount of stress	No	No	Rarely	No	Yes	Yes	Yes	No	Yes	A little bit	Most of the time	Most of the time
2023-05-29	2023-05-29	414414	OK	1	Female	30	Single	Christianity		Tertiary	Nurse		Inpatient ward		Achimota Hospital	1	Okaikwei	300	Public	1	Permanent	No position		Occasionally	No	Yes	8	5	No	No	A mix of day, evening and nights	No	Full time	No	Occasionally	Quite a bit	A moderate amount of stress	Don't know	Don't know	Most of the time	Yes	Yes	No	Yes	Yes	No	A little bit	Most of the time	Most of the time
2023-05-29	2023-05-29	350350	OK	1	Female	25	Single	Christianity		Tertiary	Nurse		Intensive care unit		Achimota Hospital	5	Okaikwei	3600	Public	5	Permanent	No position		Not at all	No	Yes	5	5	No	No	Day only	No	Full time	No	Occasionally	Extremely	A lot of stress	Yes	Yes	Always	Yes	Yes	Yes	Yes	Yes	Yes	Extremely	Always	Always
2023-05-29	2023-05-29	348348	OK	1	Male	35	Single	Christianity		Tertiary	Nurse		Emergency room		Achimota Hospital	3	Okaikwei	3500	Public	6	Permanent	No position		Occasionally	No	Yes	6	5	No	Yes	Day only	Yes	Full time	No	Not at all	Extremely	A moderate amount of stress	Don't know	Don't know	Sometimes	Yes	Yes	Yes	Yes	No	Yes	Extremely	Always	Most of the time
2023-05-29	2023-05-29	349349	OK	1	Male	54	Married	Christianity		Tertiary	Nurse		Inpatient ward		Achimota Hospital	21	Okaikwei	4500	Public	29	Permanent	Head of Department		Occasionally	Yes	Yes	8	5	Yes	No	Day only	Yes	Full time	No	Occasionally	Extremely	A moderate amount of stress	Yes	Yes	Always	Yes	Yes	Yes	Yes	Yes	Yes	Extremely	Always	Always
2023-05-29	2023-05-29	950950	OK	1	Female	24	Single	Christianity		Tertiary	Midwife		Emergency room		Weija_Gbawe Municipal Hospital	1	Weija_Gbawe	1200	Public	1	Contract	No position		Not at all	No	No	8	5	No	No	A mix of day, evening and nights	No	Part time	No	Occasionally	Moderately	A moderate amount of stress	Yes	Yes	Sometimes	No	Yes	Yes	No	No	Yes	Quite a bit	Sometimes	Sometimes
2023-05-29	2023-05-29	900900	OK	1	Female	33	Single	Christianity		Tertiary	Midwife		consulting		Weija_Gbawe Municipal Hospital	3	Weija_Gbawe	2000	Public	8	Permanent	No position		Occasionally	Yes	Yes	7	5	No	Yes	Day only	No	Full time	No	Frequently	Extremely	A lot of stress	Don't know	Don't know	Sometimes	Yes	Yes	Yes	Yes	No	Yes	A little bit	Most of the time	Most of the time
2023-05-29	2023-05-29	293293	OK	1	Female	30	Married	Christianity		Tertiary	Midwife		Inpatient ward		Achimota Hospital	1	Okaikwei	5000	Public	12	Permanent	No position		Occasionally	No	Yes	6	5	No	Yes	Day only	No	Full time	No	Not at all	Extremely	A moderate amount of stress	Yes	Yes	Sometimes	Yes	Yes	Yes	No	Yes	Yes	Moderately	Always	Always
2023-05-29	2023-05-29	287287	OK	1	Female	35	Married	Christianity		Tertiary	Midwife		consulting		Achimota Hospital	5	Okaikwei	3500	Public	7	Permanent	Supervisor		Occasionally	No	No	8	5	No	Yes	Day only	Yes	Full time	Yes	Occasionally	Quite a bit	A moderate amount of stress	Yes	Yes	Most of the time	Yes	Yes	Yes	Yes	Yes	Yes	Quite a bit	Most of the time	Most of the time
2023-05-29	2023-05-29	280280	OK	1	Female	53	Married	Islamic		Tertiary	Midwife		Inpatient ward		Achimota Hospital	29	Okaikwei	5000	Public	10	Permanent	Supervisor		Occasionally	No	No	6	5	No	Yes	Day only	Yes	Full time	No	Frequently	Extremely	A lot of stress	Yes	Yes	Always	Yes	Yes	Yes	No	Yes	No	Moderately	Always	Always
2023-05-29	2023-05-29	279279	OK	1	Female	59	Married	Christianity		Tertiary	Midwife		Outpatient area		Achimota Hospital	14	Okaikwei	6000	Public	30	Permanent	Supervisor		Occasionally	No	Yes	7	5	No	No	Day only	No	Full time	No	Frequently	Moderately	A lot of stress	Yes	Yes	Always	Yes	Yes	Yes	Yes	No	No	Moderately	Always	Always
2023-05-29	2023-05-29	291291	OK	1	Female	47	Married	Christianity		Tertiary	Midwife		Others	ANC	Achimota Hospital	3	Okaikwei	5500	Public	23	Permanent	Supervisor		Occasionally	No	Yes	5	5	No	Yes	Day only	Yes	Full time	No	Occasionally	Quite a bit	A lot of stress	Don't know	Don't know	Sometimes	Yes	Yes	Yes	No	Yes	Yes	Extremely	Most of the time	Most of the time
2023-05-29	2023-05-29	288288	OK	1	Female	31	Married	Christianity		Tertiary	Midwife		consulting		Achimota Hospital	5	Okaikwei	1500	Public	8	Permanent	Supervisor		Occasionally	No	Yes	6	5	No	Yes	Day only	Yes	Full time	No	Frequently	Quite a bit	A moderate amount of stress	Yes	Yes	Sometimes	Yes	Yes	Yes	Yes	Yes	Yes	Quite a bit	Most of the time	Most of the time
2023-05-29	2023-05-29	284284	OK	1	Female	37	Single	Christianity		Tertiary	Midwife		Others	ANC	Achimota Hospital	7	Okaikwei	4500	Public	13	Permanent	No position		Occasionally	No	Yes	5	6	No	Yes	A mix of day, evening and nights	Yes	Full time	No	Frequently	Quite a bit	A moderate amount of stress	Yes	Yes	Most of the time	Yes	Yes	Yes	No	Yes	Yes	Quite a bit	Always	Most of the time
2023-05-29	2023-05-29	285285	OK	1	Female	37	Married	Christianity		Tertiary	Midwife		Outpatient area		Achimota Hospital	2	Okaikwei	4000	Public	10	Permanent	No position		Occasionally	No	No	7	5	No	No	Day only	No	Full time	No	Occasionally	Moderately	A moderate amount of stress	Yes	Yes	Most of the time	Yes	Yes	Yes	Yes	Yes	No	Moderately	Sometimes	Sometimes
2023-05-29	2023-05-29	277277	OK	1	Female	38	Married	Christianity		Tertiary	Midwife		Inpatient ward		Achimota Hospital	8	Okaikwei	3000	Public	15	Permanent	Supervisor		Occasionally	No	Yes	6	5	No	Yes	Day only	No	Full time	No	Occasionally	Moderately	A moderate amount of stress	Yes	Yes	Sometimes	Yes	Yes	Yes	Yes	Yes	Yes	A little bit	Sometimes	Most of the time
2023-05-29	2023-05-29	294294	OK	1	Female	37	Married	Christianity		Tertiary	Midwife		Inpatient ward		Achimota Hospital	7	Okaikwei	4000	Public	10	Permanent	No position		Occasionally	No	No	6	6	No	Yes	Day only	No	Full time	No	Occasionally	A little bit	A moderate amount of stress	Yes	Yes	Most of the time	Yes	Yes	Yes	Yes	No	No	A little bit	Most of the time	Most of the time
2023-05-29	2023-05-29	281281	OK	1	Female	44	Single	Christianity		Tertiary	Midwife		Inpatient ward		Achimota Hospital	13	Okaikwei	4000	Public	20	Permanent	Supervisor		Occasionally	No	No	6	5	No	No	A mix of day, evening and nights	Yes	Full time	No	Frequently	Extremely	A lot of stress	Yes	Yes	Always	Yes	Yes	Yes	Yes	Yes	No	Moderately	Always	Always
2023-05-29	2023-05-29	296296	OK	1	Female	26	Single	Christianity		Tertiary	Nurse		Theatre		Weija_Gbawe Municipal Hospital	1	Weija_Gbawe	1500	Public	1	Contract	No position		Not at all	No	No	8	5	No	No	A mix of day, evening and nights	No	Full time	No	Frequently	Moderately	A moderate amount of stress	Yes	Yes	Rarely	Yes	Yes	Yes	Yes	No	Yes	A little bit	Most of the time	Most of the time
2023-05-29	2023-05-29	295295	OK	1	Female	26	Single	Christianity		Tertiary	Nurse		Theatre		Weija_Gbawe Municipal Hospital	1	Weija_Gbawe	2500	Public	4	Permanent	No position		Not at all	No	No	8	6	No	Yes	A mix of day, evening and nights	No	Full time	No	Occasionally	Moderately	A lot of stress	Yes	Yes	Always	Yes	Yes	Yes	Yes	Yes	No	Moderately	Sometimes	Always
2023-05-29	2023-05-29	212212	OK	1	Female	35	Married	Christianity		Tertiary	Nurse		Inpatient ward		Weija_Gbawe Municipal Hospital	14	Weija_Gbawe	4000	Public	14	Permanent	Supervisor		Occasionally	No	No	5	5	No	Yes	Day only	No	Full time	No	Occasionally	Moderately	A moderate amount of stress	Yes	Yes	Most of the time	Yes	Yes	Yes	Yes	Yes	Yes	Quite a bit	Most of the time	Most of the time
2023-05-29	2023-05-29	269269	OK	1	Female	25	Married	Christianity		Tertiary	Nurse		Others	Pediatric	Weija_Gbawe Municipal Hospital	10	Weija_Gbawe	4000	Public	12	Permanent	No position		Occasionally	No	Yes	5	5	No	No	Day only	No	Full time	No	Occasionally	Moderately	A moderate amount of stress	Don't know	Yes	Sometimes	Yes	Yes	No	Yes	No	No	A little bit	Rarely	Sometimes
2023-05-29	2023-05-29	213213	OK	1	Female	33	Single	Christianity		Tertiary	Nurse		Inpatient ward		Weija_Gbawe Municipal Hospital	5	Weija_Gbawe	2500	Public	5	Permanent	No position		Not at all	No	Yes	8	5	No	No	A mix of day, evening and nights	No	Full time	No	Occasionally	Quite a bit	A lot of stress	Yes	Yes	Most of the time	Yes	Yes	Yes	Yes	Yes	Yes	A little bit	Most of the time	Sometimes
2023-05-29	2023-05-29	273273	OK	1	Male	34	Single	Christianity		Tertiary	Nurse		Inpatient ward		Weija_Gbawe Municipal Hospital	3	Weija_Gbawe	1900	Public	3	Permanent	Supervisor		Occasionally	Yes	No	6	5	No	Yes	Day only	Yes	Full time	No	Frequently	Extremely	A lot of stress	Don't know	Yes	Sometimes	Yes	Yes	Yes	Yes	Yes	Yes	Moderately	Always	Always
2023-05-29	2023-05-29	272272	OK	1	Female	26	Single	Christianity		Tertiary	Nurse		Emergency room		Weija_Gbawe Municipal Hospital	1	Weija_Gbawe	500	Public	1	Permanent	No position		Not at all	No	Yes	7	5	No	No	A mix of day, evening and nights	Yes	Full time	No	Occasionally	Extremely	A lot of stress	Yes	Yes	Sometimes	Yes	Yes	No	Yes	Yes	No	Extremely	Always	Most of the time
2023-05-29	2023-05-29	210210	OK	1	Female	33	Married	Christianity		Tertiary	Nurse		Outpatient area		Weija_Gbawe Municipal Hospital	10	Weija_Gbawe	2500	Public	10	Permanent	No position		Occasionally	No	No	5	5	No	Yes	Day only	No	Full time	No	Frequently	Quite a bit	A moderate amount of stress	Yes	Yes	Sometimes	Yes	Yes	Yes	Yes	Yes	Yes	Moderately	Most of the time	Most of the time
2023-05-29	2023-05-29	211211	OK	1	Female	28	Single	Islamic		Tertiary	Nurse		Outpatient area		Weija_Gbawe Municipal Hospital	1	Weija_Gbawe	500	Public	2	Contract	No position		Not at all	No	Yes	6	5	No	No	Day only	Yes	Full time	Yes	Occasionally	Moderately	A moderate amount of stress	Yes	Yes	Most of the time	Yes	Yes	Yes	Yes	Yes	No	Extremely	Most of the time	Most of the time
2023-05-29	2023-05-29	271271	OK	1	Female	39	Married	Christianity		Tertiary	Nurse		Theatre		Weija_Gbawe Municipal Hospital	10	Weija_Gbawe	3000	Public	12	Permanent	Head of Department		Occasionally	No	Yes	6	5	No	Yes	Day only	No	Full time	No	Occasionally	Extremely	A lot of stress	No	Yes	Always	Yes	Yes	Yes	Yes	Yes	Yes	Quite a bit	Always	Always
2023-05-29	2023-05-29	270270	OK	1	Female	31	Married	Christianity		Tertiary	Nurse		Inpatient ward		Weija_Gbawe Municipal Hospital	2	Weija_Gbawe	2000	Public	2	Permanent	No position		Occasionally	No	Yes	7	5	No	No	Day only	No	Full time	No	Occasionally	Moderately	A moderate amount of stress	Yes	Yes	Rarely	Yes	Yes	No	No	Yes	Yes	Moderately	Most of the time	Most of the time
2023-05-29	2023-05-29	5858	OK	1	Male	47	Married	Christianity		Tertiary	Laboratory staff		Laboratory		Weija_Gbawe Municipal Hospital	8	Weija_Gbawe	3500	Public	23	Permanent	No position		Occasionally	No	Yes	6	5	No	No	Day only	No	Full time	No	Occasionally	A little bit	A moderate amount of stress	No	Yes	Sometimes	Yes	Yes	No	Yes	Yes	No	Quite a bit	Most of the time	Most of the time
2023-05-29	2023-05-29	362362	OK	1	Male	28	Single	Christianity		Tertiary	Laboratory staff		Laboratory		Weija_Gbawe Municipal Hospital	1	Weija_Gbawe	2000	Public	3	Permanent	No position		Occasionally	Yes	Yes	8	5	No	Yes	A mix of day, evening and nights	No	Full time	Yes	Occasionally	Quite a bit	A moderate amount of stress	Yes	Yes	Sometimes	Yes	Yes	Yes	No	Yes	Yes	Moderately	Most of the time	Sometimes
2023-05-29	2023-05-29	364364	OK	1	Male	40	Single	Christianity		Tertiary	Laboratory staff		Laboratory		Weija_Gbawe Municipal Hospital	7	Weija_Gbawe	4000	Public	13	Permanent	Supervisor		Occasionally	No	No	6	5	No	Yes	A mix of day, evening and nights	Yes	Full time	No	Frequently	Extremely	A lot of stress	Yes	Yes	Most of the time	Yes	Yes	Yes	Yes	Yes	Yes	Moderately	Always	Most of the time
2023-05-29	2023-05-29	410410	OK	1	Male	32	Single	Christianity		Secondary	Orderlies		cleaning and laundry		Weija_Gbawe Municipal Hospital	2	Weija_Gbawe	1600	Public	2	Permanent	No position		Occasionally	No	Yes	6	6	No	No	Evening/swing only	No	Full time	No	Frequently	Extremely	A lot of stress	No	Yes	Sometimes	Yes	Yes	Yes	Yes	Yes	Yes	A little bit	Rarely	Sometimes
2023-05-29	2023-05-29	248248	OK	1	Female	33	Married	Christianity		Secondary	Orderlies		cleaning and laundry		Weija_Gbawe Municipal Hospital	5	Weija_Gbawe	1500	Public	5	Permanent	No position		Occasionally	No	No	5	4	No	Yes	A mix of day, evening and nights	Yes	Full time	No	Frequently	Extremely	A lot of stress	No	Yes	Never	Yes	Yes	No	No	No	No	Not at all	Always	Rarely
2023-05-29	2023-05-29	149149	OK	1	Female	29	Married	Christianity		Secondary	Orderlies		cleaning and laundry		Weija_Gbawe Municipal Hospital	4	Weija_Gbawe	1500	Public	4	Permanent	No position		Occasionally	No	Yes	8	4	No	Yes	A mix of day, evening and nights	Yes	Full time	No	Frequently	Extremely	A lot of stress	No	Yes	Never	Yes	Yes	No	No	No	No	Not at all	Always	Always
2023-05-29	2023-05-29	161161	OK	1	Female	26	Married	Christianity		Secondary	Orderlies		Intensive care unit		Weija_Gbawe Municipal Hospital	4	Weija_Gbawe	1200	Public	4	Permanent	No position		Occasionally	No	Yes	6	4	No	Yes	A mix of day, evening and nights	Yes	Full time	No	Frequently	Extremely	A lot of stress	No	Yes	Never	Yes	Yes	No	No	No	No	Not at all	Always	Rarely
2023-05-29	2023-05-29	114114	OK	1	Female	32	Single	Christianity		Secondary	Orderlies		cleaning and laundry		Weija_Gbawe Municipal Hospital	5	Weija_Gbawe	2000	Public	5	Permanent	No position		Occasionally	No	Yes	8	4	No	Yes	A mix of day, evening and nights	Yes	Full time	No	Frequently	Extremely	A lot of stress	No	Yes	Never	Yes	Yes	Yes	No	No	Yes	Not at all	Always	Rarely
2023-05-29	2023-05-29	8282	OK	1	Male	39	Married	Christianity		Secondary	Orderlies		cleaning and laundry		Achimota Hospital	12	Okaikwei	12	Public	12	Permanent	Supervisor		Occasionally	No	No	6	5	No	Yes	Day only	Yes	Full time	No	Occasionally	Extremely	A lot of stress	Yes	Yes	Most of the time	Yes	Yes	Yes	No	Yes	Yes	Extremely	Always	Always
2023-05-29	2023-05-29	1212	OK	1	Female	30	Single	Christianity		Tertiary	Orderlies		Inpatient ward		Achimota Hospital	1	Okaikwei	800	Public	6	Permanent	No position		Occasionally	No	Yes	10	4	No	Yes	A mix of day, evening and nights	No	Full time	No	Occasionally	Moderately	A moderate amount of stress	Yes	Yes	Always	No	Yes	Yes	Yes	Yes	Yes	Extremely	Always	Always
2023-05-29	2023-05-29	375375	OK	1	Female	28	Single	Christianity		Tertiary	Midwife		Intensive care unit		Tema General Hospital	4	Tema Municipal Assembly	1200	Public	4	Permanent	No position		Occasionally	Yes	Yes	4	5	No	Yes	A mix of day, evening and nights	Yes	Full time	No	Frequently	Extremely	A lot of stress	Yes	Yes	Most of the time	Yes	Yes	Yes	Yes	Yes	Yes	A little bit	Always	Always
2023-05-29	2023-05-29	380380	OK	1	Female	49	Married	Christianity		Tertiary	Midwife		Inpatient ward		Tema General Hospital	5	Tema Municipal Assembly	3000	Public	22	Permanent	No position		Not at all	No	Yes	5	5	No	Yes	Day only	No	Full time	Yes	Frequently	Quite a bit	A lot of stress	Yes	Yes	Sometimes	Yes	Yes	Yes	Yes	Yes	Yes	Extremely	Always	Always
2023-05-29	2023-05-29	396396	OK	1	Female	43	Married	Christianity		Tertiary	Midwife		Inpatient ward		Tema General Hospital	20	Tema Municipal Assembly	6000	Public	22	Permanent	Supervisor		Not at all	No	No	5	5	No	Yes	Day only	Yes	Full time	Yes	Frequently	Extremely	A lot of stress	Yes	Yes	Most of the time	Yes	Yes	Yes	Yes	No	Yes	Quite a bit	Most of the time	Most of the time
2023-05-29	2023-05-29	397397	OK	1	Female	38	Single	Christianity		Tertiary	Midwife		Inpatient ward		Tema General Hospital	5	Tema Municipal Assembly	2000	Public	5	Permanent	No position		Frequently	No	No	5	6	No	Yes	A mix of day, evening and nights	No	Full time	No	Frequently	Quite a bit	A lot of stress	Don't know	Yes	Sometimes	Yes	Yes	Yes	Yes	No	Yes	Not at all	Most of the time	Most of the time
2023-05-29	2023-05-29	399399	OK	1	Female	45	Divorced	Christianity		Tertiary	Midwife		Inpatient ward		Tema General Hospital	17	Tema Municipal Assembly	5000	Public	24	Permanent	No position		Occasionally	No	No	8	5	No	No	Day only	No	Full time	No	Frequently	Moderately	A lot of stress	No	No	Sometimes	Yes	Yes	Yes	Yes	Yes	Yes	Moderately	Always	Always
2023-05-29	2023-05-29	400400	OK	1	Female	27	Married	Christianity		Tertiary	Midwife		Inpatient ward		Tema General Hospital	1	Tema Municipal Assembly	5000	Public	3	Permanent	No position		Occasionally	No	No	8	5	No	Yes	A mix of day, evening and nights	No	Full time	No	Frequently	Extremely	A lot of stress	Yes	Yes	Most of the time	Yes	Yes	No	Yes	No	Yes	Moderately	Most of the time	Most of the time
2023-05-29	2023-05-29	398398	OK	1	Female	42	Single	Christianity		Tertiary	Midwife		Inpatient ward		Tema General Hospital	12	Tema Municipal Assembly	2000	Public	12	Permanent	No position		Occasionally	No	No	8	5	No	Yes	A mix of day, evening and nights	No	Full time	Yes	Occasionally	Extremely	A moderate amount of stress	No	No	Sometimes	Yes	Yes	Yes	Yes	No	Yes	Not at all	Sometimes	Sometimes
2023-05-29	2023-05-29	378378	OK	1	Female	40	Single	Christianity		Tertiary	Midwife		Inpatient ward		Tema General Hospital	12	Tema Municipal Assembly	5000	Public	12	Permanent	No position		Occasionally	No	Yes	8	6	No	No	A mix of day, evening and nights	No	Full time	No	Occasionally	Quite a bit	A moderate amount of stress	Yes	Yes	Most of the time	Yes	Yes	Yes	Yes	Yes	Yes	Extremely	Always	Always
2023-05-29	2023-05-29	5252	OK	1	Female	27	Single	Christianity		Tertiary	Midwife		Others	Public Health	Tema General Hospital	1	Tema Municipal Assembly	1000	Public	3	Permanent	No position		Occasionally	Yes	No	5	5	No	Yes	Day only	Yes	Full time	No	Frequently	Extremely	A lot of stress	Yes	Yes	Sometimes	Yes	Yes	Yes	No	Yes	Yes	Moderately	Sometimes	Sometimes
2023-05-29	2023-05-29	7979	OK	1	Female	46	Single	Christianity		Tertiary	Midwife		Others	ANC	Tema General Hospital	14	Tema Municipal Assembly	1000	Public	25	Permanent	No position		Occasionally	No	Yes	8	5	No	Yes	Day only	Yes	Full time	No	Frequently	Not at all	A lot of stress	Yes	Yes	Always	Yes	Yes	Yes	Yes	Yes	No	A little bit	Most of the time	Most of the time
2023-05-29	2023-05-29	2727	OK	1	Female	25	Single	Christianity		Tertiary	Midwife		Inpatient ward		Tema General Hospital	1	Tema Municipal Assembly	1500	Private	1	Contract	Head of Department		Not at all	No	No	7	5	No	Yes	Day only	No	Full time	No	Occasionally	Quite a bit	A moderate amount of stress	Don't know	Don't know	Sometimes	Yes	Yes	Yes	Yes	Yes	Yes	Extremely	Always	Always
2023-05-29	2023-05-29	2828	OK	1	Female	25	Married	Islamic		Tertiary	Midwife		consulting		Tema General Hospital	1	Tema Municipal Assembly	2000	Public	2	Permanent	Supervisor		Not at all	No	Yes	6	5	No	Yes	A mix of day, evening and nights	No	Full time	Yes	Occasionally	Quite a bit	A moderate amount of stress	Yes	Yes	Most of the time	Yes	Yes	Yes	Yes	Yes	Yes	Quite a bit	Always	Always
2023-05-29	2023-05-29	717171	OK	1	Male	30	Single	Christianity		Tertiary	Doctor		consulting		Tema General Hospital	1	Tema Municipal Assembly	3000	Public	3	Contract	No position		Not at all	No	Yes	6	5	No	Yes	Day only	Yes	Full time	No	Occasionally	Quite a bit	A moderate amount of stress	Don't know	Don't know	Sometimes	Yes	Yes	Yes	No	No	No	Quite a bit	Most of the time	Sometimes
2023-05-29	2023-05-29	787878	OK	1	Female	32	Married	Christianity		Tertiary	Doctor		consulting		Tema General Hospital	1	Tema Municipal Assembly	2500	Public	3	Contract	No position		Occasionally	No	Yes	5	6	No	No	A mix of day, evening and nights	Yes	Full time	No	Occasionally	Quite a bit	A moderate amount of stress	No	No	Always	Yes	Yes	No	Yes	Yes	No	A little bit	Most of the time	Most of the time
2023-05-29	2023-05-29	316300000	OK	1	Male	41	Married	Christianity		Tertiary	Doctor		consulting		Weija_Gbawe Municipal Hospital	10	Weija_Gbawe	10000	Public	14	Permanent	No position		Occasionally	No	Yes	8	5	No	Yes	A mix of day, evening and nights	Yes	Full time	No	Frequently	Extremely	A moderate amount of stress	Yes	Yes	Always	Yes	Yes	Yes	Yes	Yes	Yes	Quite a bit	Always	Most of the time
2023-05-29	2023-05-29	347300000	OK	1	Male	38	Married	Christianity		Tertiary	Doctor		Others	Radiology	Weija_Gbawe Municipal Hospital	1	Weija_Gbawe	10000	Public	12	Permanent	Head of Department		Occasionally	No	Yes	7	5	No	No	Day only	Yes	Full time	No	Frequently	Quite a bit	A moderate amount of stress	Yes	Yes	Sometimes	Yes	Yes	No	No	No	Yes	A little bit	Sometimes	Sometimes
2023-05-29	2023-05-29	469500000	OK	1	Female	29	Married	Christianity		Tertiary	Doctor		Emergency room		Weija_Gbawe Municipal Hospital	1	Weija_Gbawe	2000	Public	2	Permanent	No position		Not at all	No	No	7	6	No	Yes	A mix of day, evening and nights	Yes	Full time	No	Frequently	Extremely	A lot of stress	Yes	Don't know	Most of the time	Yes	Yes	Yes	Yes	No	Yes	A little bit	Most of the time	Rarely
2023-05-29	2023-05-29	408408	OK	1	Female	34	Married	Christianity		Tertiary	Nurse		Inpatient ward		Tema General Hospital	3	Tema Municipal Assembly	2000	Public	6	Permanent	No position		Occasionally	No	No	7	5	No	Yes	Day only	No	Full time	No	Occasionally	Moderately	A moderate amount of stress	Don't know	Yes	Sometimes	Yes	Yes	Yes	Yes	Yes	Yes	A little bit	Most of the time	Sometimes
2023-05-29	2023-05-29	404404	OK	1	Female	28	Single	Christianity		Tertiary	Nurse		Inpatient ward		Tema General Hospital	2	Tema Municipal Assembly	2000	Public	2	Permanent	No position		Occasionally	Yes	No	8	5	No	No	A mix of day, evening and nights	No	Full time	No	Occasionally	Extremely	A moderate amount of stress	No	Don't know	Sometimes	Yes	Yes	No	Yes	No	Yes	Moderately	Most of the time	Most of the time
2023-05-29	2023-05-29	406406	OK	1	Female	30	Single	Christianity		Tertiary	Nurse		Inpatient ward		Tema General Hospital	2	Tema Municipal Assembly	2500	Public	2	Permanent	No position		Occasionally	No	No	7	6	No	Yes	A mix of day, evening and nights	Yes	Full time	No	Occasionally	Extremely	A moderate amount of stress	No	Don't know	Sometimes	No	Yes	Yes	Yes	No	Yes	Moderately	Most of the time	Sometimes
2023-05-29	2023-05-29	405405	OK	1	Female	29	Single	Christianity		Tertiary	Nurse		Inpatient ward		Tema General Hospital	2	Tema Municipal Assembly	2000	Public	2	Permanent	No position		Not at all	No	Yes	5	5	No	Yes	A mix of day, evening and nights	No	Part time	Yes	Frequently	Extremely	A moderate amount of stress	Yes	Yes	Sometimes	Yes	Yes	No	Yes	No	Yes	A little bit	Always	Sometimes
2023-05-29	2023-05-29	372372	OK	1	Female	36	Married	Christianity		Tertiary	Nurse		Theatre		Tema General Hospital	2	Tema Municipal Assembly	3000	Public	13	Permanent	No position		Occasionally	No	Yes	5	5	Yes	No	A mix of day, evening and nights	No	Full time	No	Occasionally	Moderately	A moderate amount of stress	Don't know	Don't know	Most of the time	Yes	Yes	Yes	Yes	Yes	Yes	Quite a bit	Most of the time	Most of the time
2023-05-29	2023-05-29	374374	OK	1	Female	31	Single	Christianity		Tertiary	Nurse		Theatre		Tema General Hospital	1	Tema Municipal Assembly	2000	Public	3	Permanent	No position		Occasionally	No	No	8	5	No	Yes	A mix of day, evening and nights	No	Full time	No	Occasionally	Extremely	A moderate amount of stress	Yes	Yes	Sometimes	Yes	Yes	No	Yes	Yes	Yes	Quite a bit	Always	Sometimes
2023-05-29	2023-05-29	386386	OK	1	Female	37	Married	Christianity		Tertiary	Nurse		Inpatient ward		Tema General Hospital	3	Tema Municipal Assembly	2000	Public	12	Permanent	No position		Occasionally	Yes	No	4	5	No	Yes	A mix of day, evening and nights	No	Full time	No	Frequently	Extremely	A lot of stress	Yes	No	Most of the time	Yes	Yes	Yes	Yes	Yes	Yes	Moderately	Most of the time	Most of the time
2023-05-29	2023-05-29	910910	OK	1	Female	38	Married	Christianity		Tertiary	Nurse		Inpatient ward		Tema General Hospital	5	Tema Municipal Assembly	3000	Public	11	Permanent	No position		Occasionally	Yes	No	8	5	No	No	Day only	No	Full time	No	Occasionally	Moderately	A moderate amount of stress	Don't know	Don't know	Sometimes	Yes	Yes	No	No	No	Yes	Not at all	Most of the time	Most of the time
2023-05-29	2023-05-29	911911	OK	1	Female	39	Married	Christianity		Tertiary	Nurse		Inpatient ward		Tema General Hospital	18	Tema Municipal Assembly	5000	Public	18	Permanent	Head of Department		Occasionally	Yes	Yes	6	5	No	No	Day only	No	Full time	Yes	Frequently	Extremely	A moderate amount of stress	Yes	Yes	Rarely	Yes	Yes	Yes	No	No	Yes	Quite a bit	Sometimes	Sometimes
2023-05-29	2023-05-29	912912	OK	1	Female	30	Single	Christianity		Tertiary	Nurse		Others	ANC	Tema General Hospital	2	Tema Municipal Assembly	400	Public	3	Permanent	No position		Not at all	No	Yes	7	5	No	Yes	Day only	No	Full time	No	Occasionally	Quite a bit	A moderate amount of stress	No	No	Most of the time	Yes	Yes	Yes	No	Yes	No	A little bit	Always	Always
2023-05-29	2023-05-29	913	OK	1	Female	39	Married	Christianity		Tertiary	Nurse		Outpatient area		Tema General Hospital	5	Tema Municipal Assembly	2000	Public	13	Permanent	Supervisor		Occasionally	Yes	No	8	5	No	No	Day only	No	Full time	No	Occasionally	Moderately	A moderate amount of stress	Yes	Don't know	Sometimes	Yes	Yes	No	No	No	No	A little bit	Always	Most of the time
2023-05-29	2023-05-29	913913	OK	1	Female	39	Married	Christianity		Tertiary	Nurse		Outpatient area		Tema General Hospital	5	Tema Municipal Assembly	2000	Public	13	Permanent	Supervisor		Occasionally	Yes	No	8	5	No	No	Day only	No	Full time	No	Occasionally	Moderately	A moderate amount of stress	Yes	Don't know	Sometimes	Yes	Yes	No	No	No	No	A little bit	Always	Most of the time
2023-05-29	2023-05-29	914914	OK	1	Female	29	Married	Christianity		Tertiary	Nurse		Others	ANC	Tema General Hospital	1	Tema Municipal Assembly	500	Public	2	Permanent	No position		Occasionally	No	No	6	5	No	No	Day only	No	Full time	No	Occasionally	Moderately	A moderate amount of stress	Yes	Yes	Sometimes	Yes	Yes	Yes	No	No	Yes	Moderately	Never	Always
2023-05-29	2023-05-29	384384	OK	1	Female	43	Married	Christianity		Tertiary	Nurse		Theatre		Tema General Hospital	7	Tema Municipal Assembly	3000	Public	16	Permanent	Supervisor		Occasionally	No	Yes	6	5	No	No	Day only	No	Full time	No	Frequently	Moderately	A lot of stress	Don't know	Don't know	Sometimes	Yes	Yes	No	Yes	Yes	Yes	A little bit	Always	Most of the time
2023-05-29	2023-05-29	394394	OK	1	Female	34	Married	Christianity		Tertiary	Nurse		Inpatient ward		Tema General Hospital	10	Tema Municipal Assembly	3000	Public	10	Permanent	No position		Occasionally	No	No	6	5	No	No	A mix of day, evening and nights	No	Full time	No	Occasionally	Moderately	A moderate amount of stress	Yes	Yes	Most of the time	Yes	Yes	Yes	Yes	No	Yes	Quite a bit	Most of the time	Most of the time
2023-05-29	2023-05-29	387387	OK	1	Female	32	Single	Christianity		Tertiary	Nurse		Theatre		Tema General Hospital	8	Tema Municipal Assembly	2500	Public	10	Permanent	No position		Occasionally	No	Yes	7	5	No	No	A mix of day, evening and nights	No	Full time	No	Frequently	Quite a bit	A moderate amount of stress	Yes	Yes	Most of the time	Yes	Yes	No	Yes	Yes	Yes	Quite a bit	Most of the time	Most of the time
2023-05-29	2023-05-29	351351	OK	1	Female	29	Single	Christianity		Tertiary	Nurse		Inpatient ward		Tema General Hospital	2	Tema Municipal Assembly	1500	Public	2	Permanent	No position		Not at all	No	No	8	4	No	No	A mix of day, evening and nights	No	Full time	No	Occasionally	Extremely	A moderate amount of stress	Yes	Yes	Sometimes	Yes	Yes	Yes	Yes	No	Yes	Moderately	Always	Always
2023-05-29	2023-05-30	225	OK	1	Male	35	Married	Christianity		Tertiary	Nurse		Emergency room		LEKMA Hospital	1	Ledzokuku	1000	Public	6	Permanent	No position		Occasionally	No	Yes	6	5	No	Yes	A mix of day, evening and nights	No	Full time	Yes	Frequently	Extremely	A moderate amount of stress	Yes	Yes	Most of the time	Yes	Yes	Yes	Yes	Yes	Yes	A little bit	Most of the time	Sometimes
2023-05-30	2023-05-30	465	OK	1	Female	31	Married	Christianity		Tertiary	Nurse		Inpatient ward		LEKMA Hospital	3	Ledzokuku	1800	Public	3	Contract	No position		Occasionally	No	No	7	5	No	Yes	A mix of day, evening and nights	Yes	Part time	Yes	Occasionally	Quite a bit	A moderate amount of stress	Don't know	Don't know	Rarely	No	Yes	No	Yes	Yes	No	Quite a bit	Most of the time	Sometimes
2023-05-30	2023-05-30	466	OK	1	Female	25	Single	Christianity		Tertiary	Midwife		Inpatient ward		LEKMA Hospital	1	Ledzokuku	2000	Public	1	Contract	No position		Occasionally	No	No	6	5	No	No	A mix of day, evening and nights	No	Part time	No	Occasionally	Quite a bit	A moderate amount of stress	Yes	Yes	Most of the time	Yes	Yes	Yes	Yes	Yes	Yes	Quite a bit	Most of the time	Always
2023-05-30	2023-05-30	352352	OK	1	Female	51	Married	Christianity		Tertiary	Nurse		Inpatient ward		Tema General Hospital	20	Tema Municipal Assembly	6000	Public	24	Permanent	Supervisor		Occasionally	No	No	6	5	No	No	Day only	No	Full time	No	Frequently	Extremely	A lot of stress	Yes	Yes	Sometimes	Yes	Yes	Yes	Yes	No	Yes	Moderately	Most of the time	Most of the time
2023-05-30	2023-05-30	102102	OK	1	Female	22	Single	Christianity		Tertiary	Nurse		Theatre		Tema General Hospital	2	Tema Municipal Assembly	800	Public	2	Contract	No position		Occasionally	No	No	7	5	No	No	A mix of day, evening and nights	No	Full time	No	Occasionally	A little bit	A moderate amount of stress	Yes	Yes	Sometimes	Yes	Yes	Yes	Yes	Yes	Yes	Quite a bit	Sometimes	Always
2023-05-30	2023-05-30	9696	OK	1	Female	25	Single	Christianity		Tertiary	Nurse		Inpatient ward		Tema General Hospital	4	Tema Municipal Assembly	780	Public	4	Contract	No position		Frequently	No	No	6	5	No	Yes	A mix of day, evening and nights	Yes	Full time	No	Occasionally	Quite a bit	A lot of stress	Yes	Yes	Most of the time	Yes	Yes	Yes	Yes	Yes	Yes	Moderately	Always	Always
2023-05-30	2023-05-30	108108	OK	1	Female	39	Married	Christianity		Tertiary	Nurse		consulting		Tema General Hospital	12	Tema Municipal Assembly	3000	Public	12	Permanent	No position		Not at all	No	Yes	6	5	No	Yes	Day only	No	Full time	No	Frequently	Extremely	A lot of stress	No	No	Sometimes	Yes	Yes	Yes	Yes	Yes	No	Moderately	Sometimes	Always
2023-05-30	2023-05-30	105105	OK	1	Female	41	Married	Christianity		Tertiary	Nurse		Outpatient area		Tema General Hospital	10	Tema Municipal Assembly	4000	Public	15	Permanent	Supervisor		Not at all	No	Yes	6	5	No	No	Day only	No	Full time	No	Frequently	Quite a bit	A lot of stress	Yes	No	Sometimes	Yes	Yes	No	No	Yes	No	Moderately	Sometimes	Always
2023-05-30	2023-05-30	4747	OK	1	Female	36	Married	Christianity		Tertiary	Nurse		Inpatient ward		Tema General Hospital	1	Tema Municipal Assembly	1500	Public	1	Permanent	No position		Not at all	No	No	6	5	No	No	A mix of day, evening and nights	No	Full time	No	Occasionally	Quite a bit	A moderate amount of stress	Yes	Yes	Sometimes	Yes	Yes	Yes	Yes	Yes	Yes	Quite a bit	Most of the time	Most of the time
2023-05-30	2023-05-30	8484	OK	1	Male	27	Single	Christianity		Tertiary	Nurse		Inpatient ward		Tema General Hospital	4	Tema Municipal Assembly	600	Public	4	Contract	No position		Not at all	No	Yes	6	5	No	No	A mix of day, evening and nights	No	Full time	No	Occasionally	Quite a bit	A moderate amount of stress	Yes	Yes	Always	Yes	Yes	Yes	Yes	Yes	Yes	Extremely	Always	Most of the time
2023-05-30	2023-05-30	4949	OK	1	Female	22	Single	Christianity		Tertiary	Nurse		consulting		Tema General Hospital	3	Tema Municipal Assembly	1000	Public	3	Permanent	No position		Occasionally	No	Yes	6	5	No	Yes	Day only	Yes	Full time	No	Occasionally	Quite a bit	A moderate amount of stress	Yes	Yes	Always	Yes	Yes	Yes	Yes	Yes	No	Extremely	Always	Always
2023-05-30	2023-05-30	45	OK	1	Female	26	Single	Christianity		Tertiary	Nurse		Inpatient ward		Tema General Hospital	3	Tema Municipal Assembly	1500	Public	1	Permanent	No position		Not at all	No	No	4	5	No	Yes	A mix of day, evening and nights	No	Full time	No	Frequently	Extremely	A lot of stress	Yes	Yes	Most of the time	Yes	Yes	Yes	Yes	Yes	No	Quite a bit	Most of the time	Always
2023-05-30	2023-05-30	4545	OK	1	Female	26	Single	Christianity		Tertiary	Nurse		Inpatient ward		Tema General Hospital	3	Tema Municipal Assembly	1500	Public	1	Permanent	No position		Not at all	No	No	4	5	No	Yes	A mix of day, evening and nights	No	Full time	No	Frequently	Extremely	A lot of stress	Yes	Yes	Most of the time	Yes	Yes	Yes	Yes	Yes	No	Quite a bit	Most of the time	Always
2023-05-30	2023-05-30	316316	OK	1	Male	41	Married	Christianity		Tertiary	Doctor		consulting		LEKMA Hospital	10	Ledzokuku	10000	Public	14	Permanent	No position		Occasionally	No	Yes	8	5	No	Yes	A mix of day, evening and nights	Yes	Full time	No	Frequently	Extremely	A moderate amount of stress	Yes	Yes	Always	Yes	Yes	Yes	Yes	Yes	Yes	Quite a bit	Always	Most of the time
2023-05-30	2023-05-30	469469	OK	1	Female	29	Married	Christianity		Tertiary	Doctor		Emergency room		LEKMA Hospital	1	Ledzokuku	2000	Public	2	Permanent	No position		Not at all	No	No	7	6	No	Yes	A mix of day, evening and nights	Yes	Full time	No	Frequently	Extremely	A lot of stress	Yes	Don't know	Most of the time	Yes	Yes	Yes	Yes	No	Yes	A little bit	Most of the time	Rarely
2023-05-30	2023-05-30	6060	OK	1	Male	34	Single	Christianity		Tertiary	Laboratory staff		Laboratory		LEKMA Hospital	1	Ledzokuku	1500	Public	5	Permanent	No position		Not at all	No	No	5	4	No	No	Day only	Yes	Full time	No	Occasionally	Extremely	A moderate amount of stress	Don't know	Don't know	Most of the time	No	Yes	Yes	Yes	Yes	Yes	Not at all	Always	Always
2023-05-30	2023-05-30	341341	OK	1	Female	43	Married	Christianity		Secondary	Orderlies		cleaning and laundry		LEKMA Hospital	7	Ledzokuku	1800	Public	7	Permanent	No position		Occasionally	No	Yes	6	5	No	Yes	Evening/swing only	No	Full time	No	Frequently	Extremely	A lot of stress	No	Yes	Never	Yes	No	Yes	Yes	Yes	Yes	A little bit	Rarely	Sometimes
2023-05-30	2023-05-30	342342	OK	1	Female	45	Single	Christianity		Secondary	Orderlies		cleaning and laundry		LEKMA Hospital	4	Ledzokuku	1500	Public	4	Permanent	Supervisor		Occasionally	No	Yes	7	6	No	Yes	Evening/swing only	No	Full time	No	Frequently	Extremely	A lot of stress	No	Yes	Never	Yes	Yes	Yes	Yes	Yes	No	Not at all	Rarely	Rarely
2023-05-30	2023-05-30	900900	OK	1	Female	52	Single	Christianity		Secondary	Orderlies		Inpatient ward		LEKMA Hospital	13	Ledzokuku	1500	Public	13	Contract	No position		Occasionally	No	Yes	4	5	No	Yes	Day only	No	Full time	No	Frequently	Extremely	A moderate amount of stress	Don't know	Don't know	Rarely	No	Yes	No	No	No	Yes	A little bit	Rarely	Sometimes
2023-05-30	2023-05-30	341300000	OK	1	Male	43	Married	Christianity		Secondary	Orderlies		cleaning and laundry		LEKMA Hospital	7	Ledzokuku	1800	Public	7	Permanent	No position		Occasionally	No	Yes	6	5	No	Yes	Evening/swing only	No	Full time	No	Frequently	Extremely	A lot of stress	No	Yes	Never	Yes	No	Yes	Yes	Yes	Yes	A little bit	Rarely	Sometimes
2023-05-30	2023-05-30	342300000	OK	1	Male	45	Single	Christianity		Secondary	Orderlies		cleaning and laundry		LEKMA Hospital	4	Ledzokuku	1500	Public	4	Permanent	Supervisor		Occasionally	No	Yes	7	6	No	Yes	Evening/swing only	No	Full time	No	Frequently	Extremely	A lot of stress	No	Yes	Never	Yes	Yes	Yes	Yes	Yes	No	Not at all	Rarely	Rarely
2023-05-30	2023-05-30	5959	OK	1	Female	42	Married	Christianity		Tertiary	Midwife		Intensive care unit		LEKMA Hospital	9	Ledzokuku	4000	Public	10	Permanent	Supervisor		Occasionally	No	No	6	5	No	Yes	Day only	No	Full time	No	Occasionally	Moderately	A moderate amount of stress	Yes	Yes	Most of the time	Yes	Yes	Yes	Yes	Yes	No	Quite a bit	Most of the time	Always
2023-05-30	2023-05-30	2828	OK	1	Female	25	Married	Islamic		Tertiary	Midwife		consulting		LEKMA Hospital	1	Ledzokuku	2000	Public	2	Permanent	Supervisor		Not at all	No	Yes	6	5	No	Yes	A mix of day, evening and nights	No	Full time	Yes	Occasionally	Quite a bit	A moderate amount of stress	Yes	Yes	Most of the time	Yes	Yes	Yes	Yes	Yes	Yes	Quite a bit	Always	Always
2023-05-30	2023-05-30	2727	OK	1	Female	25	Single	Christianity		Tertiary	Midwife		Inpatient ward		LEKMA Hospital	1	Ledzokuku	1500	Private	1	Contract	Head of Department		Not at all	No	No	7	5	No	Yes	Day only	No	Full time	No	Occasionally	Quite a bit	A moderate amount of stress	Don't know	Don't know	Sometimes	Yes	Yes	Yes	Yes	Yes	Yes	Extremely	Always	Always
2023-05-30	2023-05-30	1111	OK	1	Female	24	Single	Christianity		Tertiary	Midwife		Intensive care unit		LEKMA Hospital	1	Ledzokuku	1000	Public	3	Permanent	Supervisor		Not at all	No	No	7	4	No	No	Day only	Yes	Full time	No	Frequently	Extremely	A lot of stress	Yes	Yes	Sometimes	Yes	Yes	Yes	Yes	Yes	No	Quite a bit	Most of the time	Always
2023-05-30	2023-05-30	1313	OK	1	Female	26	Single	Christianity		Tertiary	Midwife		Intensive care unit		LEKMA Hospital	1	Ledzokuku	1500	Public	3	Permanent	No position		Not at all	No	Yes	6	4	No	No	A mix of day, evening and nights	No	Full time	No	Frequently	Extremely	A moderate amount of stress	Yes	Yes	Sometimes	Yes	Yes	Yes	Yes	No	Yes	Extremely	Most of the time	Most of the time
2023-05-30	2023-05-30	7979	OK	1	Female	46	Single	Christianity		Tertiary	Midwife		Intensive care unit		LEKMA Hospital	14	Ledzokuku	1000	Public	25	Permanent	No position		Occasionally	No	Yes	8	5	No	Yes	Day only	Yes	Full time	No	Frequently	Not at all	A lot of stress	Yes	Yes	Always	Yes	Yes	Yes	Yes	Yes	No	A little bit	Most of the time	Most of the time
2023-05-30	2023-05-30	5252	OK	1	Female	27	Single	Christianity		Tertiary	Midwife		Others	Public Health	LEKMA Hospital	1	Ledzokuku	1000	Public	3	Permanent	No position		Occasionally	Yes	No	5	5	No	Yes	Day only	Yes	Full time	No	Frequently	Extremely	A lot of stress	Yes	Yes	Sometimes	Yes	Yes	Yes	No	Yes	Yes	Moderately	Sometimes	Sometimes
2023-05-30	2023-05-30	5050	OK	1	Female	36	Married	Christianity		Tertiary	Midwife		Others	Labour Unit	LEKMA Hospital	1	Ledzokuku	1000	Public	12	Permanent	No position		Occasionally	No	No	5	6	No	Yes	A mix of day, evening and nights	No	Full time	No	Frequently	Quite a bit	A moderate amount of stress	Don't know	Don't know	Always	Yes	Yes	Yes	Yes	Yes	No	Extremely	Always	Sometimes
2023-05-30	2023-05-30	6464	OK	1	Female	27	Married	Christianity		Tertiary	Midwife		Intensive care unit		LEKMA Hospital	1	Ledzokuku	1000	Public	12	Permanent	No position		Occasionally	No	Yes	7	6	No	Yes	A mix of day, evening and nights	Yes	Full time	Yes	Not at all	Moderately	A moderate amount of stress	Yes	Yes	Sometimes	Yes	Yes	Yes	Yes	Yes	No	Moderately	Most of the time	Most of the time
2023-05-30	2023-05-30	6161	OK	1	Female	29	Single	Christianity		Tertiary	Midwife		Others	Public Health	LEKMA Hospital	1	Ledzokuku	1500	Public	1	Contract	No position		Not at all	No	Yes	8	5	No	No	Day only	No	Part time	No	Occasionally	Moderately	A moderate amount of stress	Yes	Yes	Always	Yes	Yes	Yes	Yes	Yes	Yes	Moderately	Most of the time	Always
2023-05-30	2023-05-30	8383	OK	1	Female	26	Single	Christianity		Tertiary	Midwife		Intensive care unit		LEKMA Hospital	1	La-Nkwantanang-Madina	1500	Public	4	Contract	No position		Frequently	No	No	7	6	No	Yes	A mix of day, evening and nights	Yes	Full time	No	Frequently	Extremely	A lot of stress	Yes	Yes	Always	Yes	Yes	Yes	Yes	Yes	Yes	Extremely	Always	Always
2023-05-30	2023-05-30	3939	OK	1	Female	24	Single	Christianity		Tertiary	Midwife		Intensive care unit		Ashaiman Community Hospital	1	Ashaiman	1000	Private	2	Contract	No position		Occasionally	Yes	Yes	8	4	No	Yes	A mix of day, evening and nights	No	Full time	No	Frequently	Moderately	A moderate amount of stress	No	Don't know	Most of the time	Yes	Yes	Yes	Yes	Yes	Yes	Extremely	Sometimes	Always
2023-05-30	2023-05-30	3636	OK	1	Female	23	Single	Christianity		Tertiary	Midwife		Intensive care unit		LEKMA Hospital	4	Ledzokuku	1000	Public	4	Contract	No position		Occasionally	No	No	9	4	No	No	A mix of day, evening and nights	No	Full time	No	Occasionally	Extremely	A moderate amount of stress	Yes	No	Sometimes	Yes	Yes	Yes	Yes	Yes	No	A little bit	Most of the time	Most of the time
2023-05-30	2023-05-30	3434	OK	1	Female	27	Single	Christianity		Tertiary	Midwife		Intensive care unit		LEKMA Hospital	1	Ledzokuku	1000	Public	3	Permanent	No position		Occasionally	No	Yes	8	5	No	No	A mix of day, evening and nights	No	Full time	No	Frequently	Extremely	A moderate amount of stress	Don't know	Yes	Never	Yes	Yes	Yes	Yes	Yes	No	Extremely	Always	Always
2023-05-30	2023-05-30	466466	OK	1	Female	25	Single	Christianity		Tertiary	Midwife		Inpatient ward		LEKMA Hospital	1	Ledzokuku	2000	Public	1	Contract	No position		Occasionally	No	No	6	5	No	No	A mix of day, evening and nights	No	Part time	No	Occasionally	Quite a bit	A moderate amount of stress	Yes	Yes	Most of the time	Yes	Yes	Yes	Yes	Yes	Yes	Quite a bit	Most of the time	Always
2023-05-30	2023-05-30	442442	OK	1	Female	32	Single	Christianity		Tertiary	Midwife		Physiotherapy unit		LEKMA Hospital	8	Ledzokuku	3500	Public	8	Permanent	No position		Not at all	No	No	6	5	No	No	Day only	No	Full time	No	Frequently	Extremely	A lot of stress	No	No	Rarely	Yes	Yes	Yes	No	Yes	Yes	Moderately	Always	Always
2023-05-30	2023-05-30	441441	OK	1	Female	25	Single	Christianity		Tertiary	Midwife		Intensive care unit		LEKMA Hospital	2	Ledzokuku	900	Public	2	Contract	No position		Not at all	No	Yes	8	5	No	No	Day only	No	Full time	No	Frequently	Extremely	A lot of stress	No	No	Rarely	Yes	Yes	Yes	No	Yes	Yes	Quite a bit	Always	Always
2023-05-30	2023-05-30	481481	OK	1	Female	45	Married	Christianity		Tertiary	Midwife		Theatre		LEKMA Hospital	9	Ledzokuku	5000	Public	20	Permanent	No position		Not at all	Yes	No	8	5	No	Yes	A mix of day, evening and nights	Yes	Full time	Yes	Frequently	Extremely	A lot of stress	No	Don't know	Sometimes	Yes	Yes	Yes	Yes	Yes	Yes	Not at all	Rarely	Sometimes
2023-05-30	2023-05-30	389389	OK	1	Female	38	Married	Christianity		Tertiary	Midwife		Inpatient ward		LEKMA Hospital	2	Ledzokuku	3000	Public	17	Permanent	No position		Occasionally	No	No	7	5	No	Yes	Day only	No	Full time	No	Occasionally	Moderately	A moderate amount of stress	Yes	Yes	Sometimes	Yes	Yes	Yes	Yes	No	No	Quite a bit	Most of the time	Most of the time
2023-05-30	2023-05-30	315315	OK	1	Female	44	Married	Christianity		Tertiary	Midwife		Inpatient ward		LEKMA Hospital	8	Ledzokuku	1000	Public	15	Permanent	Supervisor		Occasionally	No	No	6	5	No	No	Day only	No	Full time	No	Frequently	Extremely	A moderate amount of stress	Don't know	Yes	Most of the time	Yes	Yes	Yes	Yes	Yes	Yes	Moderately	Always	Most of the time
2023-05-30	2023-05-30	490490	OK	1	Female	30	Married	Christianity		Tertiary	Nurse		Theatre		LEKMA Hospital	4	Ledzokuku	1000	Public	4	Permanent	No position		Not at all	No	Yes	7	5	No	No	A mix of day, evening and nights	No	Full time	No	Frequently	Extremely	A lot of stress	Yes	Yes	Sometimes	Yes	No	Yes	Yes	Yes	Yes	Moderately	Most of the time	Most of the time
2023-05-30	2023-05-30	490500000	OK	1	Female	30	Married	Christianity		Tertiary	Nurse		Theatre		LEKMA Hospital	4	Ledzokuku	1000	Public	4	Permanent	No position		Not at all	No	Yes	7	5	No	No	A mix of day, evening and nights	No	Full time	No	Frequently	Extremely	A lot of stress	Yes	Yes	Sometimes	Yes	No	Yes	Yes	Yes	Yes	Moderately	Most of the time	Most of the time
2023-05-30	2023-05-30	446446	OK	1	Female	31	Married	Christianity		Tertiary	Nurse		Inpatient ward		LEKMA Hospital	3	Ledzokuku	5000	Public	3	Permanent	No position		Not at all	No	No	8	6	No	No	A mix of day, evening and nights	Yes	Full time	No	Frequently	Moderately	A moderate amount of stress	Don't know	No	Never	Yes	Yes	Yes	Yes	Yes	No	Not at all	Rarely	Never
2023-05-30	2023-05-30	446400000	OK	1	Female	31	Married	Christianity		Tertiary	Nurse		Inpatient ward		LEKMA Hospital	3	Ledzokuku	5000	Public	3	Permanent	No position		Not at all	No	No	8	6	No	No	A mix of day, evening and nights	Yes	Full time	No	Frequently	Moderately	A moderate amount of stress	Don't know	No	Never	Yes	Yes	Yes	Yes	Yes	No	Not at all	Rarely	Never
2023-05-30	2023-05-30	464464	OK	1	Female	34	Single	Christianity		Tertiary	Nurse		Inpatient ward		LEKMA Hospital	2	Ledzokuku	3500	Public	2	Permanent	No position		Not at all	No	Yes	8	6	No	No	A mix of day, evening and nights	No	Full time	No	Occasionally	Moderately	A moderate amount of stress	Yes	Yes	Rarely	Yes	Yes	Yes	Yes	Yes	No	Moderately	Always	Always
2023-05-30	2023-05-30	464500000	OK	1	Female	34	Single	Christianity		Tertiary	Nurse		Inpatient ward		LEKMA Hospital	2	Ledzokuku	3500	Public	2	Permanent	No position		Not at all	No	Yes	8	6	No	No	A mix of day, evening and nights	No	Full time	No	Occasionally	Moderately	A moderate amount of stress	Yes	Yes	Rarely	Yes	Yes	Yes	Yes	Yes	No	Moderately	Always	Always
2023-05-30	2023-05-30	462462	OK	1	Female	33	Single	Christianity		Tertiary	Nurse		Inpatient ward		LEKMA Hospital	4	Ledzokuku	4000	Public	4	Permanent	No position		Not at all	No	Yes	9	6	No	No	Day only	No	Full time	No	Occasionally	Quite a bit	A lot of stress	Yes	Yes	Sometimes	Yes	Yes	Yes	Yes	Yes	No	Moderately	Sometimes	Sometimes
2023-05-30	2023-05-30	462500000	OK	1	Female	33	Single	Christianity		Tertiary	Nurse		Inpatient ward		LEKMA Hospital	4	Ledzokuku	4000	Public	4	Permanent	No position		Not at all	No	Yes	9	6	No	No	Day only	No	Full time	No	Occasionally	Quite a bit	A lot of stress	Yes	Yes	Sometimes	Yes	Yes	Yes	Yes	Yes	No	Moderately	Sometimes	Sometimes
2023-05-30	2023-05-30	444444	OK	1	Female	39	Married	Christianity		Tertiary	Nurse		Inpatient ward		LEKMA Hospital	2	Ledzokuku	4000	Public	12	Permanent	No position		Not at all	No	No	8	5	No	No	A mix of day, evening and nights	Yes	Full time	No	Frequently	Extremely	A lot of stress	No	No	Sometimes	Yes	Yes	Yes	Yes	Yes	Yes	A little bit	Always	Sometimes
2023-05-30	2023-05-30	444400000	OK	1	Female	39	Married	Christianity		Tertiary	Nurse		Inpatient ward		LEKMA Hospital	2	Ledzokuku	4000	Public	12	Permanent	No position		Not at all	No	No	8	5	No	No	A mix of day, evening and nights	Yes	Full time	No	Frequently	Extremely	A lot of stress	No	No	Sometimes	Yes	Yes	Yes	Yes	Yes	Yes	A little bit	Always	Sometimes
2023-05-30	2023-05-30	445445	OK	1	Female	37	Married	Christianity		Tertiary	Nurse		Inpatient ward		LEKMA Hospital	9	Ledzokuku	2000	Public	9	Permanent	No position		Not at all	No	Yes	7	5	No	No	Day only	Yes	Full time	No	Frequently	Extremely	A lot of stress	Don't know	Yes	Rarely	Yes	Yes	Yes	Yes	Yes	No	Extremely	Most of the time	Most of the time
2023-05-30	2023-05-30	445400000	OK	1	Female	37	Married	Christianity		Tertiary	Nurse		Inpatient ward		LEKMA Hospital	9	Ledzokuku	2000	Public	9	Permanent	No position		Not at all	No	Yes	7	5	No	No	Day only	Yes	Full time	No	Frequently	Extremely	A lot of stress	Don't know	Yes	Rarely	Yes	Yes	Yes	Yes	Yes	No	Extremely	Most of the time	Most of the time
2023-05-30	2023-05-30	491491	OK	1	Female	33	Married	Christianity		Tertiary	Nurse		Theatre		LEKMA Hospital	7	Ledzokuku	4500	Public	8	Permanent	No position		Not at all	No	Yes	8	5	No	No	A mix of day, evening and nights	No	Full time	No	Occasionally	Quite a bit	A moderate amount of stress	No	No	Sometimes	Yes	Yes	Yes	Yes	Yes	No	Moderately	Sometimes	Most of the time
2023-05-30	2023-05-30	491500000	OK	1	Female	33	Married	Christianity		Tertiary	Nurse		Theatre		LEKMA Hospital	7	Ledzokuku	4500	Public	8	Permanent	No position		Not at all	No	Yes	8	5	No	No	A mix of day, evening and nights	No	Full time	No	Occasionally	Quite a bit	A moderate amount of stress	No	No	Sometimes	Yes	Yes	Yes	Yes	Yes	No	Moderately	Sometimes	Most of the time
2023-05-30	2023-05-30	482482	OK	1	Female	35	Married	Christianity		Tertiary	Nurse		Theatre		LEKMA Hospital	6	Ledzokuku	6000	Public	20	Permanent	No position		Not at all	Yes	No	5	5	No	Yes	A mix of day, evening and nights	Yes	Full time	No	Frequently	Extremely	A lot of stress	No	Don't know	Sometimes	Yes	Yes	No	Yes	Yes	Yes	Not at all	Rarely	Sometimes
2023-05-30	2023-05-30	482500000	OK	1	Female	35	Married	Christianity		Tertiary	Nurse		Theatre		LEKMA Hospital	6	Ledzokuku	6000	Public	20	Permanent	No position		Not at all	Yes	No	5	5	No	Yes	A mix of day, evening and nights	Yes	Full time	No	Frequently	Extremely	A lot of stress	No	Don't know	Sometimes	Yes	Yes	No	Yes	Yes	Yes	Not at all	Rarely	Sometimes
2023-05-30	2023-05-30	483483	OK	1	Male	33	Married	Christianity		Tertiary	Nurse		Theatre		LEKMA Hospital	5	Ledzokuku	5000	Public	10	Permanent	No position		Not at all	No	Yes	6	3	No	No	A mix of day, evening and nights	No	Full time	No	Occasionally	Extremely	A moderate amount of stress	Don't know	Don't know	Always	Yes	Yes	Yes	Yes	Yes	Yes	A little bit	Always	Always
2023-05-30	2023-05-30	483483	OK	1	Male	33	Married	Christianity		Tertiary	Nurse		Theatre		LEKMA Hospital	5	Ledzokuku	5000	Public	10	Permanent	No position		Not at all	No	Yes	6	3	No	No	A mix of day, evening and nights	No	Full time	No	Occasionally	Extremely	A moderate amount of stress	Don't know	Don't know	Always	Yes	Yes	Yes	Yes	Yes	Yes	A little bit	Always	Always
2023-05-30	2023-05-30	483500000	OK	1	Male	33	Married	Christianity		Tertiary	Nurse		Theatre		LEKMA Hospital	5	Ledzokuku	5000	Public	10	Permanent	No position		Not at all	No	Yes	6	3	No	No	A mix of day, evening and nights	No	Full time	No	Occasionally	Extremely	A moderate amount of stress	Don't know	Don't know	Always	Yes	Yes	Yes	Yes	Yes	Yes	A little bit	Always	Always
2023-05-30	2023-05-30	492492	OK	1	Female	30	Married	Christianity		Tertiary	Nurse		Theatre		LEKMA Hospital	1	Ledzokuku	1500	Public	3	Permanent	No position		Occasionally	No	Yes	8	5	No	No	Day only	No	Full time	No	Frequently	Quite a bit	A moderate amount of stress	Don't know	Don't know	Most of the time	Yes	Yes	Yes	Yes	Yes	Yes	Quite a bit	Most of the time	Most of the time
2023-05-30	2023-05-30	492500000	OK	1	Female	30	Married	Christianity		Tertiary	Nurse		Theatre		LEKMA Hospital	1	Ledzokuku	1500	Public	3	Permanent	No position		Occasionally	No	Yes	8	5	No	No	Day only	No	Full time	No	Frequently	Quite a bit	A moderate amount of stress	Don't know	Don't know	Most of the time	Yes	Yes	Yes	Yes	Yes	Yes	Quite a bit	Most of the time	Most of the time
2023-05-30	2023-05-30	495495	OK	1	Female	38	Married	Christianity		Tertiary	Nurse		Theatre		LEKMA Hospital	12	Ledzokuku	3000	Public	12	Permanent	Supervisor		Occasionally	Yes	No	7	5	No	No	A mix of day, evening and nights	Yes	Full time	No	Occasionally	Moderately	A moderate amount of stress	Don't know	Don't know	Rarely	Yes	Yes	Yes	Yes	Yes	Yes	Extremely	Rarely	Sometimes
2023-05-30	2023-05-30	495500000	OK	1	Female	38	Married	Christianity		Tertiary	Nurse		Theatre		LEKMA Hospital	12	Ledzokuku	3000	Public	12	Permanent	Supervisor		Occasionally	Yes	No	7	5	No	No	A mix of day, evening and nights	Yes	Full time	No	Occasionally	Moderately	A moderate amount of stress	Don't know	Don't know	Rarely	Yes	Yes	Yes	Yes	Yes	Yes	Extremely	Rarely	Sometimes
2023-05-30	2023-05-30	433433	OK	1	Female	25	Single	Christianity		Tertiary	Nurse		Inpatient ward		LEKMA Hospital	1	Ledzokuku	500	Public	1	Permanent	No position		Occasionally	No	No	5	4	No	No	A mix of day, evening and nights	Yes	Part time	No	Occasionally	Quite a bit	A moderate amount of stress	Yes	Don't know	Sometimes	No	Yes	Yes	Yes	Yes	No	Moderately	Always	Always
2023-05-30	2023-05-30	433400000	OK	1	Female	25	Single	Christianity		Tertiary	Nurse		Inpatient ward		LEKMA Hospital	1	Ledzokuku	500	Public	1	Permanent	No position		Occasionally	No	No	5	4	No	No	A mix of day, evening and nights	Yes	Part time	No	Occasionally	Quite a bit	A moderate amount of stress	Yes	Don't know	Sometimes	No	Yes	Yes	Yes	Yes	No	Moderately	Always	Always
2023-05-30	2023-05-30	465465	OK	1	Female	31	Married	Christianity		Tertiary	Nurse		Inpatient ward		LEKMA Hospital	3	Ledzokuku	1800	Public	3	Contract	No position		Occasionally	No	No	7	5	No	Yes	A mix of day, evening and nights	Yes	Part time	Yes	Occasionally	Quite a bit	A moderate amount of stress	Don't know	Don't know	Rarely	No	Yes	No	Yes	Yes	No	Quite a bit	Most of the time	Sometimes
2023-05-30	2023-05-30	465500000	OK	1	Female	31	Married	Christianity		Tertiary	Nurse		Inpatient ward		LEKMA Hospital	3	Ledzokuku	1800	Public	3	Contract	No position		Occasionally	No	No	7	5	No	Yes	A mix of day, evening and nights	Yes	Part time	Yes	Occasionally	Quite a bit	A moderate amount of stress	Don't know	Don't know	Rarely	No	Yes	No	Yes	Yes	No	Quite a bit	Most of the time	Sometimes
2023-05-30	2023-05-30	225225	OK	1	Male	35	Married	Christianity		Tertiary	Nurse		Emergency room		LEKMA Hospital	1	Ledzokuku	1000	Public	6	Permanent	No position		Occasionally	No	Yes	6	5	No	Yes	A mix of day, evening and nights	No	Full time	Yes	Frequently	Extremely	A moderate amount of stress	Yes	Yes	Most of the time	Yes	Yes	Yes	Yes	Yes	Yes	A little bit	Most of the time	Sometimes
2023-05-30	2023-05-30	225200000	OK	1	Male	35	Married	Christianity		Tertiary	Nurse		Emergency room		LEKMA Hospital	1	Ledzokuku	1000	Public	6	Permanent	No position		Occasionally	No	Yes	6	5	No	Yes	A mix of day, evening and nights	No	Full time	Yes	Frequently	Extremely	A moderate amount of stress	Yes	Yes	Most of the time	Yes	Yes	Yes	Yes	Yes	Yes	A little bit	Most of the time	Sometimes
2023-05-30	2023-05-30	902902	OK	1	Female	25	Divorced	Christianity		Tertiary	Nurse		Inpatient ward		LEKMA Hospital	12	Ledzokuku	3000	Public	12	Permanent	No position		Occasionally	No	No	7	6	No	No	A mix of day, evening and nights	Yes	Full time	No	Occasionally	Extremely	A moderate amount of stress	Yes	Yes	Sometimes	Yes	Yes	Yes	Yes	Yes	No	Quite a bit	Most of the time	Sometimes
2023-05-30	2023-05-30	902900000	OK	1	Female	25	Divorced	Christianity		Tertiary	Nurse		Inpatient ward		LEKMA Hospital	12	Ledzokuku	3000	Public	12	Permanent	No position		Occasionally	No	No	7	6	No	No	A mix of day, evening and nights	Yes	Full time	No	Occasionally	Extremely	A moderate amount of stress	Yes	Yes	Sometimes	Yes	Yes	Yes	Yes	Yes	No	Quite a bit	Most of the time	Sometimes
2023-05-30	2023-05-30	901901	OK	1	Female	23	Single	Christianity		Tertiary	Nurse		Inpatient ward		LEKMA Hospital	1	Ledzokuku	1200	Public	1	Permanent	No position		Not at all	No	Yes	8	5	No	Yes	A mix of day, evening and nights	No	Part time	Yes	Occasionally	Quite a bit	A moderate amount of stress	Don't know	Yes	Always	Yes	Yes	Yes	Yes	Yes	Yes	A little bit	Always	Always
2023-05-30	2023-05-30	901900000	OK	1	Female	23	Single	Christianity		Tertiary	Nurse		Inpatient ward		LEKMA Hospital	1	Ledzokuku	1200	Public	1	Permanent	No position		Not at all	No	Yes	8	5	No	Yes	A mix of day, evening and nights	No	Part time	Yes	Occasionally	Quite a bit	A moderate amount of stress	Don't know	Yes	Always	Yes	Yes	Yes	Yes	Yes	Yes	A little bit	Always	Always
2023-05-30	2023-05-30	293293	OK	1	Female	20	Single	Christianity		Tertiary	Nurse		Inpatient ward		LEKMA Hospital	1	Ledzokuku	1000	Public	2	Permanent	No position		Occasionally	No	No	6	5	No	No	A mix of day, evening and nights	No	Full time	No	Occasionally	Quite a bit	A moderate amount of stress	Yes	Yes	Sometimes	Yes	Yes	Yes	Yes	Yes	Yes	Quite a bit	Most of the time	Most of the time
2023-05-30	2023-05-30	293300000	OK	1	Female	20	Single	Christianity		Tertiary	Nurse		Inpatient ward		LEKMA Hospital	1	Ledzokuku	1000	Public	2	Permanent	No position		Occasionally	No	No	6	5	No	No	A mix of day, evening and nights	No	Full time	No	Occasionally	Quite a bit	A moderate amount of stress	Yes	Yes	Sometimes	Yes	Yes	Yes	Yes	Yes	Yes	Quite a bit	Most of the time	Most of the time
2023-05-30	2023-05-30	395395	OK	1	Female	26	Single	Christianity		Tertiary	Nurse		Inpatient ward		LEKMA Hospital	1	Ledzokuku	1000	Public	2	Permanent	No position		Occasionally	No	No	6	5	No	No	A mix of day, evening and nights	No	Full time	No	Occasionally	Quite a bit	A moderate amount of stress	Yes	Yes	Sometimes	Yes	Yes	Yes	Yes	Yes	Yes	Quite a bit	Most of the time	Most of the time
2023-05-30	2023-05-30	395400000	OK	1	Female	26	Single	Christianity		Tertiary	Nurse		Inpatient ward		LEKMA Hospital	1	Ledzokuku	1000	Public	2	Permanent	No position		Occasionally	No	No	6	5	No	No	A mix of day, evening and nights	No	Full time	No	Occasionally	Quite a bit	A moderate amount of stress	Yes	Yes	Sometimes	Yes	Yes	Yes	Yes	Yes	Yes	Quite a bit	Most of the time	Most of the time
2023-05-30	2023-05-30	270300000	OK	1	Female	31	Married	Christianity		Tertiary	Nurse		Inpatient ward		Weija_Gbawe Municipal Hospital	2	Weija_Gbawe	2000	Public	2	Permanent	No position		Occasionally	No	Yes	7	5	No	No	Day only	No	Full time	No	Occasionally	Moderately	A moderate amount of stress	Yes	Yes	Rarely	Yes	Yes	No	No	Yes	Yes	Moderately	Most of the time	Most of the time
2023-05-30	2023-05-30	271300000	OK	1	Female	39	Married	Christianity		Tertiary	Nurse		Theatre		Weija_Gbawe Municipal Hospital	10	Weija_Gbawe	3000	Public	12	Permanent	Head of Department		Occasionally	No	Yes	6	5	No	Yes	Day only	No	Full time	No	Occasionally	Extremely	A lot of stress	No	Yes	Always	Yes	Yes	Yes	Yes	Yes	Yes	Quite a bit	Always	Always
2023-05-30	2023-05-30	211200000	OK	1	Female	28	Single	Islamic		Tertiary	Nurse		Outpatient area		Weija_Gbawe Municipal Hospital	1	Weija_Gbawe	500	Public	2	Contract	No position		Not at all	No	Yes	6	5	No	No	Day only	Yes	Full time	Yes	Occasionally	Moderately	A moderate amount of stress	Yes	Yes	Most of the time	Yes	Yes	Yes	Yes	Yes	No	Extremely	Most of the time	Most of the time
2023-05-30	2023-05-30	210200000	OK	1	Female	33	Married	Christianity		Tertiary	Nurse		Outpatient area		Weija_Gbawe Municipal Hospital	10	Weija_Gbawe	2500	Public	10	Permanent	No position		Occasionally	No	No	5	5	No	Yes	Day only	No	Full time	No	Frequently	Quite a bit	A moderate amount of stress	Yes	Yes	Sometimes	Yes	Yes	Yes	Yes	Yes	Yes	Moderately	Most of the time	Most of the time
2023-05-30	2023-05-30	272272	OK	1	Female	26	Single	Christianity		Tertiary	Nurse		Emergency room		Weija_Gbawe Municipal Hospital	1	Weija_Gbawe	500	Public	1	Permanent	No position		Not at all	No	Yes	7	5	No	No	A mix of day, evening and nights	Yes	Full time	No	Occasionally	Extremely	A lot of stress	Yes	Yes	Sometimes	Yes	Yes	No	Yes	Yes	No	Extremely	Always	Most of the time
2023-05-30	2023-05-30	273300000	OK	1	Male	34	Single	Christianity		Tertiary	Nurse		Inpatient ward		Weija_Gbawe Municipal Hospital	3	Weija_Gbawe	1900	Public	3	Permanent	Supervisor		Occasionally	Yes	No	6	5	No	Yes	Day only	Yes	Full time	No	Frequently	Extremely	A lot of stress	Don't know	Yes	Sometimes	Yes	Yes	Yes	Yes	Yes	Yes	Moderately	Always	Always
2023-05-30	2023-05-30	213200000	OK	1	Female	33	Single	Christianity		Tertiary	Nurse		Inpatient ward		Weija_Gbawe Municipal Hospital	5	Weija_Gbawe	2500	Public	5	Permanent	No position		Not at all	No	Yes	8	5	No	No	A mix of day, evening and nights	No	Full time	No	Occasionally	Quite a bit	A lot of stress	Yes	Yes	Most of the time	Yes	Yes	Yes	Yes	Yes	Yes	A little bit	Most of the time	Sometimes
2023-05-30	2023-05-30	269300000	OK	1	Female	25	Married	Christianity		Tertiary	Nurse		Others	Pediatric	Weija_Gbawe Municipal Hospital	10	Weija_Gbawe	4000	Public	12	Permanent	No position		Occasionally	No	Yes	5	5	No	No	Day only	No	Full time	No	Occasionally	Moderately	A moderate amount of stress	Don't know	Yes	Sometimes	Yes	Yes	No	Yes	No	No	A little bit	Rarely	Sometimes
2023-05-30	2023-05-30	212200000	OK	1	Female	35	Married	Christianity		Tertiary	Nurse		Inpatient ward		Weija_Gbawe Municipal Hospital	14	Weija_Gbawe	4000	Public	14	Permanent	Supervisor		Occasionally	No	No	5	5	No	Yes	Day only	No	Full time	No	Occasionally	Moderately	A moderate amount of stress	Yes	Yes	Most of the time	Yes	Yes	Yes	Yes	Yes	Yes	Quite a bit	Most of the time	Most of the time
2023-05-30	2023-05-30	295300000	OK	1	Female	26	Single	Christianity		Tertiary	Nurse		Theatre		Weija_Gbawe Municipal Hospital	1	Weija_Gbawe	2500	Public	4	Permanent	No position		Not at all	No	No	8	6	No	Yes	A mix of day, evening and nights	No	Full time	No	Occasionally	Moderately	A lot of stress	Yes	Yes	Always	Yes	Yes	Yes	Yes	Yes	No	Moderately	Sometimes	Always
2023-05-30	2023-05-30	296300000	OK	1	Female	26	Single	Christianity		Tertiary	Nurse		Theatre		Weija_Gbawe Municipal Hospital	1	Weija_Gbawe	1500	Public	1	Contract	No position		Not at all	No	No	8	5	No	No	A mix of day, evening and nights	No	Full time	No	Frequently	Moderately	A moderate amount of stress	Yes	Yes	Rarely	Yes	Yes	Yes	Yes	No	Yes	A little bit	Most of the time	Most of the time
2023-05-30	2023-05-30	211200000	OK	1	Female	28	Single	Islamic		Tertiary	Nurse		Outpatient area		Weija_Gbawe Municipal Hospital	1	Weija_Gbawe	500	Public	2	Contract	No position		Not at all	No	Yes	6	5	No	No	Day only	Yes	Full time	Yes	Occasionally	Moderately	A moderate amount of stress	Yes	Yes	Most of the time	Yes	Yes	Yes	Yes	Yes	No	Extremely	Most of the time	Most of the time
2023-05-30	2023-05-30	210200000	OK	1	Female	33	Married	Christianity		Tertiary	Nurse		Outpatient area		Weija_Gbawe Municipal Hospital	10	Weija_Gbawe	2500	Public	10	Permanent	No position		Occasionally	No	No	5	5	No	Yes	Day only	No	Full time	No	Frequently	Quite a bit	A moderate amount of stress	Yes	Yes	Sometimes	Yes	Yes	Yes	Yes	Yes	Yes	Moderately	Most of the time	Most of the time
2023-05-30	2023-05-30	272300000	OK	1	Female	26	Single	Christianity		Tertiary	Nurse		Emergency room		Weija_Gbawe Municipal Hospital	1	Weija_Gbawe	500	Public	1	Permanent	No position		Not at all	No	Yes	7	5	No	No	A mix of day, evening and nights	Yes	Full time	No	Occasionally	Extremely	A lot of stress	Yes	Yes	Sometimes	Yes	Yes	No	Yes	Yes	No	Extremely	Always	Most of the time
2023-05-30	2023-05-30	273300000	OK	1	Male	34	Single	Christianity		Tertiary	Nurse		Inpatient ward		Weija_Gbawe Municipal Hospital	3	Weija_Gbawe	1900	Public	3	Permanent	Supervisor		Occasionally	Yes	No	6	5	No	Yes	Day only	Yes	Full time	No	Frequently	Extremely	A lot of stress	Don't know	Yes	Sometimes	Yes	Yes	Yes	Yes	Yes	Yes	Moderately	Always	Always
2023-05-30	2023-05-30	213200000	OK	1	Female	33	Single	Christianity		Tertiary	Nurse		Inpatient ward		Weija_Gbawe Municipal Hospital	5	Weija_Gbawe	2500	Public	5	Permanent	No position		Not at all	No	Yes	8	5	No	No	A mix of day, evening and nights	No	Full time	No	Occasionally	Quite a bit	A lot of stress	Yes	Yes	Most of the time	Yes	Yes	Yes	Yes	Yes	Yes	A little bit	Most of the time	Sometimes
2023-05-30	2023-05-30	295295	OK	1	Female	26	Single	Christianity		Tertiary	Nurse		Theatre		Tema General Hospital	1	Tema Municipal Assembly	2500	Public	4	Permanent	No position		Not at all	No	No	8	6	No	Yes	A mix of day, evening and nights	No	Full time	No	Occasionally	Moderately	A lot of stress	Yes	Yes	Always	Yes	Yes	Yes	Yes	Yes	No	Moderately	Sometimes	Always
2023-05-30	2023-05-30	295300000	OK	1	Female	26	Single	Christianity		Tertiary	Nurse		Theatre		Weija_Gbawe Municipal Hospital	1	Weija_Gbawe	2500	Public	4	Permanent	No position		Not at all	No	No	8	6	No	Yes	A mix of day, evening and nights	No	Full time	No	Occasionally	Moderately	A lot of stress	Yes	Yes	Always	Yes	Yes	Yes	Yes	Yes	No	Moderately	Sometimes	Always
2023-05-30	2023-05-30	406400000	OK	1	Female	30	Single	Christianity		Tertiary	Nurse		Inpatient ward		Tema General Hospital	2	Tema Municipal Assembly	2500	Public	2	Permanent	No position		Occasionally	No	No	7	6	No	Yes	A mix of day, evening and nights	Yes	Full time	No	Occasionally	Extremely	A moderate amount of stress	No	Don't know	Sometimes	No	Yes	Yes	Yes	No	Yes	Moderately	Most of the time	Sometimes
2023-05-30	2023-05-30	405400000	OK	1	Female	29	Single	Christianity		Tertiary	Nurse		Inpatient ward		Tema General Hospital	2	Tema Municipal Assembly	2000	Public	2	Permanent	No position		Not at all	No	Yes	5	5	No	Yes	A mix of day, evening and nights	No	Part time	Yes	Frequently	Extremely	A moderate amount of stress	Yes	Yes	Sometimes	Yes	Yes	No	Yes	No	Yes	A little bit	Always	Sometimes
2023-05-30	2023-05-30	372400000	OK	1	Female	36	Married	Christianity		Tertiary	Nurse		Theatre		Tema General Hospital	2	Tema Municipal Assembly	3000	Public	13	Permanent	No position		Occasionally	No	Yes	5	5	Yes	No	A mix of day, evening and nights	No	Full time	No	Occasionally	Moderately	A moderate amount of stress	Don't know	Don't know	Most of the time	Yes	Yes	Yes	Yes	Yes	Yes	Quite a bit	Most of the time	Most of the time
2023-05-30	2023-05-30	373400000	OK	1	Female	37	Married	Christianity		Tertiary	Nurse		Theatre		Tema General Hospital	4	Tema Municipal Assembly	4800	Public	8	Permanent	No position		Occasionally	No	Yes	8	5	No	No	A mix of day, evening and nights	No	Full time	No	Occasionally	Moderately	A moderate amount of stress	Yes	Yes	Always	Yes	Yes	Yes	Yes	Yes	No	Extremely	Always	Always
2023-05-30	2023-05-30	374400000	OK	1	Female	31	Single	Christianity		Tertiary	Nurse		Theatre		Tema General Hospital	1	Tema Municipal Assembly	2000	Public	3	Permanent	No position		Occasionally	No	No	8	5	No	Yes	A mix of day, evening and nights	No	Full time	No	Occasionally	Extremely	A moderate amount of stress	Yes	Yes	Sometimes	Yes	Yes	No	Yes	Yes	Yes	Quite a bit	Always	Sometimes
2023-05-30	2023-05-30	386400000	OK	1	Female	37	Married	Christianity		Tertiary	Nurse		Inpatient ward		Tema General Hospital	3	Tema Municipal Assembly	2000	Public	12	Permanent	No position		Occasionally	Yes	No	4	5	No	Yes	A mix of day, evening and nights	No	Full time	No	Frequently	Extremely	A lot of stress	Yes	No	Most of the time	Yes	Yes	Yes	Yes	Yes	Yes	Moderately	Most of the time	Most of the time
2023-05-30	2023-05-30	910900000	OK	1	Female	38	Married	Christianity		Tertiary	Nurse		Inpatient ward		Tema General Hospital	5	Tema Municipal Assembly	3000	Public	11	Permanent	No position		Occasionally	Yes	No	8	5	No	No	Day only	No	Full time	No	Occasionally	Moderately	A moderate amount of stress	Don't know	Don't know	Sometimes	Yes	Yes	No	No	No	Yes	Not at all	Most of the time	Most of the time
2023-05-30	2023-05-30	911900000	OK	1	Female	39	Married	Christianity		Tertiary	Nurse		Inpatient ward		Tema General Hospital	18	Tema Municipal Assembly	5000	Public	18	Permanent	Head of Department		Occasionally	Yes	Yes	6	5	No	No	Day only	No	Full time	Yes	Frequently	Extremely	A moderate amount of stress	Yes	Yes	Rarely	Yes	Yes	Yes	No	No	Yes	Quite a bit	Sometimes	Sometimes
2023-05-30	2023-05-30	912900000	OK	1	Female	30	Single	Christianity		Tertiary	Nurse		Others	ANC	Tema General Hospital	2	Tema Municipal Assembly	400	Public	3	Permanent	No position		Not at all	No	Yes	7	5	No	Yes	Day only	No	Full time	No	Occasionally	Quite a bit	A moderate amount of stress	No	No	Most of the time	Yes	Yes	Yes	No	Yes	No	A little bit	Always	Always
2023-05-30	2023-05-30	913900000	OK	1	Female	39	Married	Christianity		Tertiary	Nurse		Outpatient area		Tema General Hospital	5	Tema Municipal Assembly	2000	Public	13	Permanent	Supervisor		Occasionally	Yes	No	8	5	No	No	Day only	No	Full time	No	Occasionally	Moderately	A moderate amount of stress	Yes	Don't know	Sometimes	Yes	Yes	No	No	No	No	A little bit	Always	Most of the time
2023-05-30	2023-05-30	384400000	OK	1	Female	43	Married	Christianity		Tertiary	Nurse		Theatre		Tema General Hospital	7	Tema Municipal Assembly	3000	Public	16	Permanent	Supervisor		Occasionally	No	Yes	6	5	No	No	Day only	No	Full time	No	Frequently	Moderately	A lot of stress	Don't know	Don't know	Sometimes	Yes	Yes	No	Yes	Yes	Yes	A little bit	Always	Most of the time
2023-05-30	2023-05-30	394400000	OK	1	Female	34	Married	Christianity		Tertiary	Nurse		Inpatient ward		Tema General Hospital	10	Tema Municipal Assembly	3000	Public	10	Permanent	No position		Occasionally	No	No	6	5	No	No	A mix of day, evening and nights	No	Full time	No	Occasionally	Moderately	A moderate amount of stress	Yes	Yes	Most of the time	Yes	Yes	Yes	Yes	No	Yes	Quite a bit	Most of the time	Most of the time
2023-05-30	2023-05-30	969696	OK	1	Female	25	Single	Christianity		Tertiary	Nurse		Inpatient ward		Tema General Hospital	4	Tema Municipal Assembly	780	Public	4	Contract	No position		Frequently	No	No	6	5	No	Yes	A mix of day, evening and nights	Yes	Full time	No	Occasionally	Quite a bit	A lot of stress	Yes	Yes	Most of the time	Yes	Yes	Yes	Yes	Yes	Yes	Moderately	Always	Always
2023-05-30	2023-05-30	102100000	OK	1	Female	22	Single	Christianity		Tertiary	Nurse		Theatre		Tema General Hospital	2	Tema Municipal Assembly	800	Public	2	Contract	No position		Occasionally	No	No	7	5	No	No	A mix of day, evening and nights	No	Full time	No	Occasionally	A little bit	A moderate amount of stress	Yes	Yes	Sometimes	Yes	Yes	Yes	Yes	Yes	Yes	Quite a bit	Sometimes	Always
2023-05-30	2023-05-30	352400000	OK	1	Female	51	Married	Christianity		Tertiary	Nurse		Inpatient ward		Tema General Hospital	20	Tema Municipal Assembly	6000	Public	24	Permanent	Supervisor		Occasionally	No	No	6	5	No	No	Day only	No	Full time	No	Frequently	Extremely	A lot of stress	Yes	Yes	Sometimes	Yes	Yes	Yes	Yes	No	Yes	Moderately	Most of the time	Most of the time
2023-05-30	2023-05-30	351400000	OK	1	Female	29	Single	Christianity		Tertiary	Nurse		Inpatient ward		Tema General Hospital	2	Tema Municipal Assembly	1500	Public	2	Permanent	No position		Not at all	No	No	8	4	No	No	A mix of day, evening and nights	No	Full time	No	Occasionally	Extremely	A moderate amount of stress	Yes	Yes	Sometimes	Yes	Yes	Yes	Yes	No	Yes	Moderately	Always	Always
2023-05-30	2023-05-30	387387	OK	1	Female	32	Single	Christianity		Tertiary	Nurse		Theatre		Tema General Hospital	8	Tema Municipal Assembly	2500	Public	10	Permanent	No position		Occasionally	No	Yes	7	5	No	No	A mix of day, evening and nights	No	Full time	No	Frequently	Quite a bit	A moderate amount of stress	Yes	Yes	Most of the time	Yes	Yes	No	Yes	Yes	Yes	Quite a bit	Most of the time	Most of the time
2023-05-30	2023-05-30	348300000	OK	1	Male	35	Single	Christianity		Tertiary	Nurse		Emergency room		Achimota Hospital	3	Okaikwei	3500	Public	6	Permanent	No position		Occasionally	No	Yes	6	5	No	Yes	Day only	Yes	Full time	No	Not at all	Extremely	A moderate amount of stress	Don't know	Don't know	Sometimes	Yes	Yes	Yes	Yes	No	Yes	Extremely	Always	Most of the time
2023-05-30	2023-05-30	349300000	OK	1	Male	54	Married	Christianity		Tertiary	Nurse		Inpatient ward		Achimota Hospital	21	Okaikwei	4500	Public	29	Permanent	Head of Department		Occasionally	Yes	Yes	8	5	Yes	No	Day only	Yes	Full time	No	Occasionally	Extremely	A moderate amount of stress	Yes	Yes	Always	Yes	Yes	Yes	Yes	Yes	Yes	Extremely	Always	Always
2023-05-30	2023-05-30	348300000	OK	1	Male	35	Single	Christianity		Tertiary	Nurse		Emergency room		Achimota Hospital	3	Okaikwei	3500	Public	6	Permanent	No position		Occasionally	No	Yes	6	5	No	Yes	Day only	Yes	Full time	No	Not at all	Extremely	A moderate amount of stress	Don't know	Don't know	Sometimes	Yes	Yes	Yes	Yes	No	Yes	Extremely	Always	Most of the time
2023-05-30	2023-05-30	348300000	OK	1	Male	35	Single	Christianity		Tertiary	Nurse		Emergency room		Achimota Hospital	3	Okaikwei	3500	Public	6	Permanent	No position		Occasionally	No	Yes	6	5	No	Yes	Day only	Yes	Full time	No	Not at all	Extremely	A moderate amount of stress	Don't know	Don't know	Sometimes	Yes	Yes	Yes	Yes	No	Yes	Extremely	Always	Most of the time
2023-05-30	2023-05-30	350400000	OK	1	Female	25	Single	Christianity		Tertiary	Nurse		Intensive care unit		Achimota Hospital	5	Okaikwei	3600	Public	5	Permanent	No position		Not at all	No	Yes	5	5	No	No	Day only	No	Full time	No	Occasionally	Extremely	A lot of stress	Yes	Yes	Always	Yes	Yes	Yes	Yes	Yes	Yes	Extremely	Always	Always
2023-05-30	2023-05-30	414400000	OK	1	Female	30	Single	Christianity		Tertiary	Nurse		Inpatient ward		Achimota Hospital	1	Okaikwei	300	Public	1	Permanent	No position		Occasionally	No	Yes	8	5	No	No	A mix of day, evening and nights	No	Full time	No	Occasionally	Quite a bit	A moderate amount of stress	Don't know	Don't know	Most of the time	Yes	Yes	No	Yes	Yes	No	A little bit	Most of the time	Most of the time
2023-05-30	2023-05-30	417400000	OK	1	Female	38	Married	Christianity		Tertiary	Nurse		Inpatient ward		Achimota Hospital	9	Okaikwei	3500	Public	1500	Permanent	No position		Occasionally	No	Yes	5	5	No	No	A mix of day, evening and nights	No	Full time	No	Not at all	A little bit	A moderate amount of stress	No	No	Rarely	No	Yes	Yes	Yes	No	Yes	A little bit	Most of the time	Most of the time
2023-05-31	2023-05-31	415415	OK	1	Female	35	Married	Islamic		Tertiary	Nurse		Inpatient ward		Achimota Hospital	10	Okaikwei	4000	Public	12	Permanent	No position		Occasionally	No	No	6	5	No	No	Day only	Yes	Full time	No	Frequently	Extremely	A lot of stress	Yes	Yes	Rarely	Yes	Yes	Yes	No	Yes	Yes	A little bit	Sometimes	Rarely
2023-05-31	2023-05-31	340	OK	1	Female	40	Married	Christianity		Secondary	Orderlies		cleaning and laundry		Shai-Osudoku hospital	6	Shai-osudoku	1500	Public	6	Permanent	Supervisor		Occasionally	No	Yes	5	6	No	Yes	Evening/swing only	No	Full time	No	Frequently	Extremely	A lot of stress	No	Yes	Never	Yes	Yes	Yes	Yes	Yes	Yes	Not at all	Sometimes	Sometimes
2023-05-31	2023-05-31	409	OK	1	Male	29	Single	Christianity		Secondary	Orderlies		cleaning and laundry		Shai-Osudoku hospital	3	Shai-osudoku	1500	Public	3	Permanent	No position		Occasionally	No	Yes	6	6	No	No	Evening/swing only	No	Full time	No	Frequently	Extremely	A moderate amount of stress	No	Yes	Rarely	Yes	Yes	Yes	Yes	Yes	Yes	Not at all	Sometimes	Sometimes
2023-05-31	2023-05-31	409	OK	1	Male	29	Single	Christianity		Secondary	Orderlies		cleaning and laundry		Shai-Osudoku hospital	3	Shai-osudoku	1500	Public	3	Permanent	No position		Occasionally	No	Yes	6	6	No	No	Evening/swing only	No	Full time	No	Frequently	Extremely	A moderate amount of stress	No	Yes	Rarely	Yes	Yes	Yes	Yes	Yes	Yes	Not at all	Sometimes	Sometimes
2023-05-31	2023-05-31	340300000	OK	1	Female	40	Married	Christianity		Secondary	Orderlies		cleaning and laundry		Shai-Osudoku hospital	6	Shai-osudoku	1500	Public	6	Permanent	Supervisor		Occasionally	No	Yes	5	6	No	Yes	Evening/swing only	No	Full time	No	Frequently	Extremely	A lot of stress	No	Yes	Never	Yes	Yes	Yes	Yes	Yes	Yes	Not at all	Sometimes	Sometimes
2023-05-31	2023-05-31	215215	OK	1	Female	23	Single	Christianity		Tertiary	Midwife		Outpatient area		Shai-Osudoku hospital	1	Shai-osudoku	800	Public	1	Permanent	No position		Not at all	No	Yes	6	5	No	No	Day only	Yes	Part time	No	Frequently	Extremely	A lot of stress	Don't know	Don't know	Sometimes	Yes	Yes	Yes	Yes	Yes	Yes	A little bit	Sometimes	Sometimes
2023-05-31	2023-05-31	216216	OK	1	Female	25	Single	Islamic		Tertiary	Midwife		Outpatient area		Shai-Osudoku hospital	1	Shai-osudoku	500	Public	1	Permanent	No position		Occasionally	No	Yes	6	6	No	No	Day only	No	Full time	No	Not at all	Moderately	A moderate amount of stress	Yes	Yes	Sometimes	Yes	Yes	Yes	Yes	No	Yes	A little bit	Never	Always
2023-05-31	2023-05-31	306306	OK	1	Female	28	Single	Christianity		Tertiary	Midwife		Inpatient ward		Shai-Osudoku hospital	2	Shai-osudoku	1800	Public	2	Permanent	No position		Not at all	No	No	6	5	No	Yes	Day only	No	Part time	No	Frequently	Extremely	A lot of stress	Don't know	Don't know	Sometimes	Yes	Yes	Yes	Yes	No	No	Quite a bit	Sometimes	Sometimes
2023-05-31	2023-05-31	214214	OK	1	Female	32	Married	Christianity		Tertiary	Midwife		Outpatient area		Shai-Osudoku hospital	3	Shai-osudoku	2500	Public	3	Permanent	No position		Occasionally	Yes	No	6	5	No	No	Day only	No	Full time	No	Occasionally	Quite a bit	A moderate amount of stress	Don't know	Don't know	Sometimes	Yes	Yes	Yes	Yes	Yes	Yes	Moderately	Sometimes	Sometimes
2023-05-31	2023-05-31	218218	OK	1	Female	25	Single	Christianity		Tertiary	Midwife		Inpatient ward		Shai-Osudoku hospital	1	Shai-osudoku	500	Public	1	Permanent	No position		Occasionally	Yes	No	8	5	No	Yes	A mix of day, evening and nights	Yes	Full time	Yes	Occasionally	Quite a bit	A moderate amount of stress	Don't know	Don't know	Sometimes	Yes	Yes	Yes	Yes	No	Yes	Quite a bit	Sometimes	Most of the time
2023-05-31	2023-05-31	800800	OK	1	Female	32	Married	Christianity		Tertiary	Midwife		Inpatient ward		Shai-Osudoku hospital	1	Shai-osudoku	3000	Public	4	Permanent	No position		Occasionally	No	Yes	8	5	No	Yes	A mix of day, evening and nights	Yes	Full time	No	Frequently	Extremely	A moderate amount of stress	Yes	Yes	Most of the time	Yes	Yes	Yes	Yes	Yes	Yes	Moderately	Most of the time	Most of the time
2023-05-31	2023-05-31	321321	OK	1	Female	38	Married	Christianity		Tertiary	Nurse		Inpatient ward		Shai-Osudoku hospital	8	Shai-osudoku	3000	Public	13	Permanent	No position		Not at all	No	No	4	5	No	Yes	A mix of day, evening and nights	No	Full time	No	Frequently	Quite a bit	A lot of stress	No	No	Sometimes	Yes	Yes	Yes	Yes	Yes	Yes	Quite a bit	Always	Always
2023-05-31	2023-05-31	321300000	OK	1	Female	38	Married	Christianity		Tertiary	Nurse		Inpatient ward		Shai-Osudoku hospital	8	Shai-osudoku	3000	Public	13	Permanent	No position		Not at all	No	No	4	5	No	Yes	A mix of day, evening and nights	No	Full time	No	Frequently	Quite a bit	A lot of stress	No	No	Sometimes	Yes	Yes	Yes	Yes	Yes	Yes	Quite a bit	Always	Always
2023-05-31	2023-05-31	319319	OK	1	Female	36	Married	Christianity		Tertiary	Nurse		Inpatient ward		Shai-Osudoku hospital	4	Shai-osudoku	5000	Public	15	Permanent	No position		Frequently	No	No	6	5	No	Yes	A mix of day, evening and nights	Yes	Full time	No	Occasionally	Extremely	A lot of stress	Yes	Yes	Sometimes	Yes	Yes	Yes	Yes	Yes	Yes	Quite a bit	Rarely	Sometimes
2023-05-31	2023-05-31	319300000	OK	1	Female	36	Married	Christianity		Tertiary	Nurse		Inpatient ward		Shai-Osudoku hospital	4	Shai-osudoku	5000	Public	15	Permanent	No position		Frequently	No	No	6	5	No	Yes	A mix of day, evening and nights	Yes	Full time	No	Occasionally	Extremely	A lot of stress	Yes	Yes	Sometimes	Yes	Yes	Yes	Yes	Yes	Yes	Quite a bit	Rarely	Sometimes
2023-05-31	2023-05-31	314314	OK	1	Female	36	Married	Christianity		Tertiary	Nurse		Inpatient ward		Shai-Osudoku hospital	5	Shai-osudoku	5000	Public	13	Permanent	No position		Occasionally	No	No	6	5	No	Yes	A mix of day, evening and nights	No	Full time	No	Occasionally	Quite a bit	A moderate amount of stress	Yes	Yes	Most of the time	Yes	Yes	Yes	Yes	Yes	Yes	Quite a bit	Most of the time	Always
2023-05-31	2023-05-31	314300000	OK	1	Female	36	Married	Christianity		Tertiary	Nurse		Inpatient ward		Shai-Osudoku hospital	5	Shai-osudoku	5000	Public	13	Permanent	No position		Occasionally	No	No	6	5	No	Yes	A mix of day, evening and nights	No	Full time	No	Occasionally	Quite a bit	A moderate amount of stress	Yes	Yes	Most of the time	Yes	Yes	Yes	Yes	Yes	Yes	Quite a bit	Most of the time	Always
2023-05-31	2023-05-31	313313	OK	1	Female	36	Married	Christianity		Tertiary	Nurse		Inpatient ward		Shai-Osudoku hospital	7	Shai-osudoku	5000	Public	14	Permanent	Supervisor		Occasionally	No	No	9	5	No	Yes	Day only	No	Full time	No	Frequently	Extremely	A lot of stress	Don't know	Don't know	Sometimes	Yes	Yes	No	Yes	Yes	Yes	Not at all	Most of the time	Always
2023-05-31	2023-05-31	313300000	OK	1	Female	36	Married	Christianity		Tertiary	Nurse		Inpatient ward		Shai-Osudoku hospital	7	Shai-osudoku	5000	Public	14	Permanent	Supervisor		Occasionally	No	No	9	5	No	Yes	Day only	No	Full time	No	Frequently	Extremely	A lot of stress	Don't know	Don't know	Sometimes	Yes	Yes	No	Yes	Yes	Yes	Not at all	Most of the time	Always
2023-05-31	2023-05-31	305305	OK	1	Female	30	Single	Christianity		Tertiary	Nurse		consulting		Shai-Osudoku hospital	1	Shai-osudoku	1500	Public	2	Permanent	No position		Occasionally	No	Yes	8	5	No	No	Day only	No	Full time	No	Frequently	Moderately	A lot of stress	Yes	Yes	Most of the time	Yes	Yes	Yes	Yes	Yes	No	Quite a bit	Most of the time	Most of the time
2023-05-31	2023-05-31	305300000	OK	1	Female	30	Single	Christianity		Tertiary	Nurse		consulting		Shai-Osudoku hospital	1	Shai-osudoku	1500	Public	2	Permanent	No position		Occasionally	No	Yes	8	5	No	No	Day only	No	Full time	No	Frequently	Moderately	A lot of stress	Yes	Yes	Most of the time	Yes	Yes	Yes	Yes	Yes	No	Quite a bit	Most of the time	Most of the time
2023-05-31	2023-05-31	307307	OK	1	Female	40	Married	Christianity		Tertiary	Nurse		Others	ANC	Shai-Osudoku hospital	1	Shai-osudoku	2500	Public	1	Permanent	No position		Occasionally	No	No	6	6	No	No	A mix of day, evening and nights	No	Full time	Yes	Frequently	Moderately	A moderate amount of stress	Don't know	Yes	Sometimes	Yes	Yes	Yes	Yes	Yes	Yes	Not at all	Always	Sometimes
2023-05-31	2023-05-31	307300000	OK	1	Female	40	Married	Christianity		Tertiary	Nurse		Others	ANC	Shai-Osudoku hospital	1	Shai-osudoku	2500	Public	1	Permanent	No position		Occasionally	No	No	6	6	No	No	A mix of day, evening and nights	No	Full time	Yes	Frequently	Moderately	A moderate amount of stress	Don't know	Yes	Sometimes	Yes	Yes	Yes	Yes	Yes	Yes	Not at all	Always	Sometimes
2023-05-31	2023-05-31	219219	OK	1	Female	23	Single	Christianity		Tertiary	Nurse		Inpatient ward		Shai-Osudoku hospital	1	Shai-osudoku	500	Public	1	Contract	No position		Occasionally	No	No	6	6	No	Yes	A mix of day, evening and nights	Yes	Full time	No	Occasionally	Quite a bit	A moderate amount of stress	Don't know	Don't know	Sometimes	Yes	Yes	Yes	Yes	No	No	Quite a bit	Always	Most of the time
2023-05-31	2023-05-31	219200000	OK	1	Female	23	Single	Christianity		Tertiary	Nurse		Inpatient ward		Shai-Osudoku hospital	1	Shai-osudoku	500	Public	1	Contract	No position		Occasionally	No	No	6	6	No	Yes	A mix of day, evening and nights	Yes	Full time	No	Occasionally	Quite a bit	A moderate amount of stress	Don't know	Don't know	Sometimes	Yes	Yes	Yes	Yes	No	No	Quite a bit	Always	Most of the time
2023-05-31	2023-05-31	328328	OK	1	Female	28	Married	Christianity		Tertiary	Doctor		Inpatient ward		Shai-Osudoku hospital	2	Shai-osudoku	1500	Public	3	Permanent	No position		Occasionally	No	No	5	5	No	No	Day only	No	Full time	No	Occasionally	Extremely	A lot of stress	Yes	Yes	Most of the time	Yes	Yes	Yes	Yes	Yes	Yes	Moderately	Most of the time	Always
2023-05-31	2023-05-31	329329	OK	1	Female	30	Single	Christianity		Tertiary	Doctor		Inpatient ward		Shai-Osudoku hospital	4	Shai-osudoku	3500	Public	7	Permanent	No position		Occasionally	No	No	6	5	No	No	A mix of day, evening and nights	No	Full time	No	Occasionally	Moderately	A moderate amount of stress	Yes	Yes	Always	Yes	Yes	Yes	Yes	Yes	Yes	Moderately	Always	Most of the time
2023-05-31	2023-05-31	335335	OK	1	Male	34	Married	Christianity		Tertiary	Nurse		Inpatient ward		Shai-Osudoku hospital	3	Shai-osudoku	4000	Public	8	Permanent	No position		Occasionally	No	Yes	7	5	No	No	A mix of day, evening and nights	No	Full time	No	Occasionally	Quite a bit	A moderate amount of stress	Don't know	No	Most of the time	Yes	Yes	Yes	Yes	Yes	No	Quite a bit	Most of the time	Most of the time
2023-05-31	2023-05-31	335300000	OK	1	Male	34	Married	Christianity		Tertiary	Nurse		Inpatient ward		Shai-Osudoku hospital	3	Shai-osudoku	4000	Public	8	Permanent	No position		Occasionally	No	Yes	7	5	No	No	A mix of day, evening and nights	No	Full time	No	Occasionally	Quite a bit	A moderate amount of stress	Don't know	No	Most of the time	Yes	Yes	Yes	Yes	Yes	No	Quite a bit	Most of the time	Most of the time
2023-05-31	2023-05-31	299299	OK	1	Female	40	Married	Christianity		Tertiary	Nurse		Inpatient ward		Shai-Osudoku hospital	26	Shai-osudoku	6000	Public	26	Permanent	Head of Department		Occasionally	Yes	Yes	5	5	No	Yes	Day only	Yes	Full time	No	Frequently	Extremely	A moderate amount of stress	Yes	Yes	Sometimes	Yes	Yes	Yes	Yes	Yes	Yes	Extremely	Always	Most of the time
2023-05-31	2023-05-31	299300000	OK	1	Female	40	Married	Christianity		Tertiary	Nurse		Inpatient ward		Shai-Osudoku hospital	26	Shai-osudoku	6000	Public	26	Permanent	Head of Department		Occasionally	Yes	Yes	5	5	No	Yes	Day only	Yes	Full time	No	Frequently	Extremely	A moderate amount of stress	Yes	Yes	Sometimes	Yes	Yes	Yes	Yes	Yes	Yes	Extremely	Always	Most of the time
2023-05-31	2023-05-31	302302	OK	1	Male	30	Single	Christianity		Tertiary	Nurse		Inpatient ward		Shai-Osudoku hospital	2	Weija_Gbawe	1500	Public	2	Permanent	No position		Occasionally	No	Yes	6	6	No	Yes	A mix of day, evening and nights	No	Full time	No	Frequently	Extremely	A lot of stress	No	Yes	Sometimes	Yes	Yes	Yes	Yes	No	Yes	Not at all	Sometimes	Sometimes
2023-05-31	2023-05-31	302300000	OK	1	Male	30	Single	Christianity		Tertiary	Nurse		Inpatient ward		Shai-Osudoku hospital	2	Weija_Gbawe	1500	Public	2	Permanent	No position		Occasionally	No	Yes	6	6	No	Yes	A mix of day, evening and nights	No	Full time	No	Frequently	Extremely	A lot of stress	No	Yes	Sometimes	Yes	Yes	Yes	Yes	No	Yes	Not at all	Sometimes	Sometimes
2023-05-31	2023-05-31	297297	OK	1	Female	32	Married	Christianity		Tertiary	Nurse		Inpatient ward		Shai-Osudoku hospital	4	Shai-osudoku	2000	Public	4	Permanent	No position		Occasionally	No	No	7	5	No	Yes	Day only	No	Full time	No	Occasionally	Extremely	A moderate amount of stress	No	Yes	Sometimes	Yes	Yes	Yes	Yes	Yes	No	Not at all	Always	Always
2023-05-31	2023-05-31	297300000	OK	1	Female	32	Married	Christianity		Tertiary	Nurse		Inpatient ward		Shai-Osudoku hospital	4	Shai-osudoku	2000	Public	4	Permanent	No position		Occasionally	No	No	7	5	No	Yes	Day only	No	Full time	No	Occasionally	Extremely	A moderate amount of stress	No	Yes	Sometimes	Yes	Yes	Yes	Yes	Yes	No	Not at all	Always	Always
2023-05-31	2023-05-31	308308	OK	1	Female	34	Married	Christianity		Tertiary	Nurse		Others	ANC	Shai-Osudoku hospital	1	Shai-osudoku	400	Public	11	Permanent	No position		Not at all	No	Yes	6	6	No	Yes	Day only	Yes	Full time	No	Frequently	Extremely	A lot of stress	Yes	Yes	Sometimes	Yes	Yes	Yes	Yes	No	Yes	Moderately	Always	Most of the time
2023-05-31	2023-05-31	308300000	OK	1	Female	34	Married	Christianity		Tertiary	Nurse		Others	ANC	Shai-Osudoku hospital	1	Shai-osudoku	400	Public	11	Permanent	No position		Not at all	No	Yes	6	6	No	Yes	Day only	Yes	Full time	No	Frequently	Extremely	A lot of stress	Yes	Yes	Sometimes	Yes	Yes	Yes	Yes	No	Yes	Moderately	Always	Most of the time
2023-05-31	2023-05-31	324324	OK	1	Female	32	Married	Christianity		Tertiary	Nurse		Inpatient ward		Shai-Osudoku hospital	9	Shai-osudoku	3000	Public	9	Permanent	No position		Not at all	No	Yes	7	4	No	Yes	Day only	Yes	Full time	No	Occasionally	Quite a bit	A moderate amount of stress	Yes	Don't know	Sometimes	Yes	Yes	Yes	Yes	No	Yes	Quite a bit	Most of the time	Most of the time
2023-05-31	2023-05-31	324300000	OK	1	Female	32	Married	Christianity		Tertiary	Nurse		Inpatient ward		Shai-Osudoku hospital	9	Shai-osudoku	3000	Public	9	Permanent	No position		Not at all	No	Yes	7	4	No	Yes	Day only	Yes	Full time	No	Occasionally	Quite a bit	A moderate amount of stress	Yes	Don't know	Sometimes	Yes	Yes	Yes	Yes	No	Yes	Quite a bit	Most of the time	Most of the time
2023-05-31	2023-05-31	298298	OK	1	Male	29	Single	Christianity		Tertiary	Nurse		Inpatient ward		Shai-Osudoku hospital	3	Shai-osudoku	2000	Public	4	Permanent	No position		Occasionally	No	No	4	5	No	Yes	Night only	No	Full time	No	Occasionally	Quite a bit	A moderate amount of stress	No	Yes	Sometimes	Yes	Yes	Yes	Yes	Yes	Yes	Moderately	Most of the time	Most of the time
2023-05-31	2023-05-31	298300000	OK	1	Male	29	Single	Christianity		Tertiary	Nurse		Inpatient ward		Shai-Osudoku hospital	3	Shai-osudoku	2000	Public	4	Permanent	No position		Occasionally	No	No	4	5	No	Yes	Night only	No	Full time	No	Occasionally	Quite a bit	A moderate amount of stress	No	Yes	Sometimes	Yes	Yes	Yes	Yes	Yes	Yes	Moderately	Most of the time	Most of the time
2023-05-31	2023-05-31	265265	OK	1	Female	33	Married	Christianity		Tertiary	Nurse		Inpatient ward		Shai-Osudoku hospital	8	Shai-osudoku	3000	Public	10	Permanent	No position		Occasionally	No	No	6	5	No	No	A mix of day, evening and nights	Yes	Full time	No	Occasionally	Quite a bit	A moderate amount of stress	Don't know	Yes	Sometimes	Yes	Yes	Yes	Yes	Yes	Yes	A little bit	Most of the time	Most of the time
2023-05-31	2023-05-31	265300000	OK	1	Female	33	Married	Christianity		Tertiary	Nurse		Inpatient ward		Shai-Osudoku hospital	8	Shai-osudoku	3000	Public	10	Permanent	No position		Occasionally	No	No	6	5	No	No	A mix of day, evening and nights	Yes	Full time	No	Occasionally	Quite a bit	A moderate amount of stress	Don't know	Yes	Sometimes	Yes	Yes	Yes	Yes	Yes	Yes	A little bit	Most of the time	Most of the time
2023-05-31	2023-05-31	303303	OK	1	Female	33	Single	Christianity		Tertiary	Nurse		Inpatient ward		Shai-Osudoku hospital	4	Shai-osudoku	1000	Public	8	Permanent	No position		Not at all	No	Yes	8	5	No	No	Day only	No	Full time	No	Occasionally	Moderately	A moderate amount of stress	Yes	No	Most of the time	Yes	Yes	Yes	Yes	Yes	No	Quite a bit	Most of the time	Most of the time
2023-05-31	2023-05-31	303300000	OK	1	Female	33	Single	Christianity		Tertiary	Nurse		Inpatient ward		Shai-Osudoku hospital	4	Shai-osudoku	1000	Public	8	Permanent	No position		Not at all	No	Yes	8	5	No	No	Day only	No	Full time	No	Occasionally	Moderately	A moderate amount of stress	Yes	No	Most of the time	Yes	Yes	Yes	Yes	Yes	No	Quite a bit	Most of the time	Most of the time
2023-05-31	2023-05-31	309309	OK	1	Female	31	Married	Christianity		Tertiary	Nurse		Others	ANC	Shai-Osudoku hospital	1	Shai-osudoku	800	Public	1	Permanent	No position		Occasionally	No	Yes	7	7	No	No	A mix of day, evening and nights	No	Full time	No	Frequently	Extremely	A lot of stress	Yes	Yes	Most of the time	Yes	Yes	Yes	Yes	No	Yes	Quite a bit	Most of the time	Most of the time
2023-05-31	2023-05-31	309300000	OK	1	Female	31	Married	Christianity		Tertiary	Nurse		Others	ANC	Shai-Osudoku hospital	1	Shai-osudoku	800	Public	1	Permanent	No position		Occasionally	No	Yes	7	7	No	No	A mix of day, evening and nights	No	Full time	No	Frequently	Extremely	A lot of stress	Yes	Yes	Most of the time	Yes	Yes	Yes	Yes	No	Yes	Quite a bit	Most of the time	Most of the time
2023-05-31	2023-05-31	320320	OK	1	Female	31	Single	Christianity		Tertiary	Nurse		Inpatient ward		Shai-Osudoku hospital	2	Shai-osudoku	1500	Public	2	Permanent	No position		Occasionally	Yes	Yes	6	5	No	No	A mix of day, evening and nights	No	Full time	No	Occasionally	Quite a bit	A moderate amount of stress	Yes	Yes	Always	Yes	Yes	Yes	Yes	Yes	No	A little bit	Always	Always
2023-05-31	2023-05-31	320300000	OK	1	Female	31	Single	Christianity		Tertiary	Nurse		Inpatient ward		Shai-Osudoku hospital	2	Shai-osudoku	1500	Public	2	Permanent	No position		Occasionally	Yes	Yes	6	5	No	No	A mix of day, evening and nights	No	Full time	No	Occasionally	Quite a bit	A moderate amount of stress	Yes	Yes	Always	Yes	Yes	Yes	Yes	Yes	No	A little bit	Always	Always
2023-05-31	2023-05-31	317317	OK	1	Female	31	Married	Christianity		Tertiary	Nurse		Inpatient ward		Shai-Osudoku hospital	5	Shai-osudoku	2000	Public	5	Permanent	No position		Not at all	No	Yes	7	5	No	Yes	A mix of day, evening and nights	No	Full time	No	Not at all	Moderately	Almost no stress at all	Don't know	Yes	Most of the time	Yes	Yes	Yes	Yes	Yes	Yes	Moderately	Most of the time	Most of the time
2023-05-31	2023-05-31	317300000	OK	1	Female	31	Married	Christianity		Tertiary	Nurse		Inpatient ward		Shai-Osudoku hospital	5	Shai-osudoku	2000	Public	5	Permanent	No position		Not at all	No	Yes	7	5	No	Yes	A mix of day, evening and nights	No	Full time	No	Not at all	Moderately	Almost no stress at all	Don't know	Yes	Most of the time	Yes	Yes	Yes	Yes	Yes	Yes	Moderately	Most of the time	Most of the time
[truncated: 96 more columns]
